# Supplementary material for: (2,2′-Bipyrid­yl-κ2 N,N′)bis­(η5-penta­methyl­cyclo­penta­dien­yl)barium
Source: Acta Crystallogr Sect E Struct Rep Online. 2013 Jul 3;69(Pt 8):m429. doi: 10.1107/S1600536813017170 (PMC3793675; doi:10.1107/S1600536813017170)
Supplement: Supplementary file 1 [file e-69-0m429-sup1.cif]

##############################################################################
#                                                                            #
# This CIF contains the data in a paper accepted for publication in          #
# Acta Crystallographica Section E. It conforms to the requirements of       #
# Notes for Authors for Acta Crystallographica Section E, and has been       #
# peer reviewed under the auspices of the IUCr Commission on Journals.       #
#                                                                            #
# Full details of the Crystallographic Information File format               #
# are given in the paper "The Crystallographic Information File (CIF):       #
# a New Standard Archive File for Crystallography" by S. R. Hall, F. H.      #
# Allen and I. D. Brown [Acta Cryst. (1991), A47, 655-685].                  #
#                                                                            #
# The current version of the core CIF dictionary is obtainable from          #
# ftp://ftp.iucr.org/pub/cif_core.dic.                                       #
#                                                                            #
# Software is freely available for graphical display of the structure(s)     #
# in this CIF. For information consult the CIF software page                 #
# http://www.iucr.org/resources/cif/software.                                #
#                                                                            #
# This file may be used for bona fide research purposes within the           #
# scientific community so long as proper attribution is given to the journal # 
# article from which it was obtained.                                        #
#                                                                            #
##############################################################################
data_global
_audit_creation_method     'WinGX'
_journal_date_recd_electronic     2013-04-29
_journal_date_accepted     2013-06-20
_journal_name_full     'Acta Crystallographica, Section E'
_journal_year     2013
_journal_volume     69
_journal_issue      8
_journal_page_first     m429
_journal_page_last     m429
_journal_paper_category     QM
_journal_paper_doi     10.1107/S1600536813017170
_journal_coeditor_code     HP2057
_publ_contact_author_name     'Sergio S. Rozenel'
_publ_contact_author_address
;
Chemistry Department and Chemical Sciences Division
of Lawrence Berkeley National Laboratory
University of California, Berkeley
California 94720
USA
;
_publ_contact_author_email     'SSrozenel@lbl.gov'
_publ_contact_author_fax     ?
_publ_contact_author_phone     '510 725 9545'
_publ_section_title
;\
(2,2'-Bipyridyl-\k^2^<i>N</i>,<i>N</i>')bis(\h^5^-\
pentamethylcyclopentadienyl)barium
;
loop_
    _publ_author_name
    _publ_author_address
    'Kazhdan, Daniel'
;
Chemistry Department and Chemical Sciences Division
of Lawrence Berkeley National Laboratory
University of California, Berkeley
California 94720
USA
;
    'Rozenel, Sergio S.'
;
Chemistry Department and Chemical Sciences Division
of Lawrence Berkeley National Laboratory
University of California, Berkeley
California 94720
USA
;
data_I
_chemical_name_systematic
;\
(2,2'-Bipyridyl-\k^2^<i>N</i>,<i>N</i>')bis(\h^5^-\
pentamethylcyclopentadienyl)barium
;
_chemical_name_common     ?
_chemical_formula_moiety     'C10 H8 N2, 2(C10 H15), Ba'
_chemical_formula_sum     'C30 H38 Ba N2'
_chemical_formula_iupac     '[Ba (C10 H15)2 (C10 H8 N2)]'
_chemical_formula_weight     563.96
_chemical_melting_point     ?
_symmetry_cell_setting     orthorhombic
_symmetry_space_group_name_H-M     'P b c a'
_symmetry_space_group_name_Hall     '-P 2ac 2ab'
loop_
    _symmetry_equiv_pos_as_xyz
    'x, y, z'
    '-x+1/2, -y, z+1/2'
    'x+1/2, -y+1/2, -z'
    '-x, y+1/2, -z+1/2'
    '-x, -y, -z'
    'x-1/2, y, -z-1/2'
    '-x-1/2, y-1/2, z'
    'x, -y-1/2, z-1/2'
_cell_length_a     15.551(7)
_cell_length_b     17.022(7)
_cell_length_c     20.865(9)
_cell_angle_alpha     90.00
_cell_angle_beta     90.00
_cell_angle_gamma     90.00
_cell_volume     5523(4)
_cell_formula_units_Z     8
_cell_measurement_reflns_used     5551
_cell_measurement_theta_min     3.36
_cell_measurement_theta_max     26.34
_cell_measurement_temperature     173(2)
_exptl_crystal_description     'block'
_exptl_crystal_colour     'red'
_exptl_crystal_size_max     0.18
_exptl_crystal_size_mid     0.15
_exptl_crystal_size_min     0.12
_exptl_crystal_density_diffrn     1.356
_exptl_crystal_density_meas     ?
_exptl_crystal_density_method     'not measured'
_exptl_crystal_F_000     2304
_exptl_absorpt_coefficient_mu     1.457
_exptl_absorpt_correction_type     multi-scan
_exptl_absorpt_process_details     '(SADABS; Bruker, 2009)'
_exptl_absorpt_correction_T_min     0.7795
_exptl_absorpt_correction_T_max     0.8446
_exptl_special_details     ?
_diffrn_ambient_temperature     173(2)
_diffrn_radiation_type     MoK\a
_diffrn_radiation_wavelength     0.71073
_diffrn_radiation_source     'fine-focus sealed tube'
_diffrn_radiation_monochromator     graphite
_diffrn_measurement_device_type     'Bruker SMART 1000 CCD'
_diffrn_measurement_method     '\f and \w scans'
_diffrn_detector_area_resol_mean     8.192
_diffrn_reflns_number     23745
_diffrn_reflns_av_R_equivalents     0.0314
_diffrn_reflns_av_sigmaI/netI     0.0234
_diffrn_reflns_theta_min     2.90
_diffrn_reflns_theta_max     25.45
_diffrn_reflns_theta_full     25.00
_diffrn_measured_fraction_theta_max     0.983
_diffrn_measured_fraction_theta_full     0.990
_diffrn_reflns_limit_h_min     -18
_diffrn_reflns_limit_h_max     18
_diffrn_reflns_limit_k_min     -20
_diffrn_reflns_limit_k_max     20
_diffrn_reflns_limit_l_min     -17
_diffrn_reflns_limit_l_max     24
_refine_special_details
;
Refinement of <i>F</i>^2^ against ALL reflections. The weighted <i>R</i>-factor
<i>wR</i> and goodness of fit <i>S</i> are based on <i>F</i>^2^, conventional
<i>R</i>-factors <i>R</i> are based on <i>F</i>, with <i>F</i> set to zero for
negative <i>F</i>^2^. The threshold expression of <i>F</i>^2^ >
\s(<i>F</i>^2^) is used only for calculating <i>R</i>-factors(gt) <i>etc</i>.
and is not relevant to the choice of reflections for refinement.
<i>R</i>-factors based on <i>F</i>^2^ are statistically about twice as large
as those based on <i>F</i>, and <i>R</i>- factors based on ALL data will be
even larger.
;
_reflns_number_total     5034
_reflns_number_gt     3985
_reflns_threshold_expression     I>2\s(I)
_refine_ls_structure_factor_coef     Fsqd
_refine_ls_matrix_type     full
_refine_ls_R_factor_all     0.0386
_refine_ls_R_factor_gt     0.0275
_refine_ls_wR_factor_gt     0.0650
_refine_ls_wR_factor_ref     0.0708
_refine_ls_goodness_of_fit_ref     1.067
_refine_ls_restrained_S_all     1.067
_refine_ls_number_reflns     5034
_refine_ls_number_parameters     308
_refine_ls_number_restraints     0
_refine_ls_hydrogen_treatment     constr
_refine_ls_weighting_scheme     calc
_refine_ls_weighting_details
         'calc w=1/[\s^2^(Fo^2^)+(0.0287P)^2^+6.1469P] where P=(Fo^2^+2Fc^2^)/3'
_atom_sites_solution_hydrogens     geom
_atom_sites_solution_primary     direct
_atom_sites_solution_secondary     difmap
_refine_ls_shift/su_max     0.010
_refine_ls_shift/su_mean     0.000
_refine_diff_density_max     0.864
_refine_diff_density_min     -0.530
_refine_ls_extinction_method     none
_refine_ls_extinction_coef     ?
loop_
    _atom_type_symbol
    _atom_type_description
    _atom_type_scat_dispersion_real
    _atom_type_scat_dispersion_imag
    _atom_type_scat_source
    'C' 'C' 0.0033 0.0016
                         'International Tables Vol C Tables 4.2.6.8 and 6.1.1.4'
    'H' 'H' 0.0000 0.0000
                         'International Tables Vol C Tables 4.2.6.8 and 6.1.1.4'
    'N' 'N' 0.0061 0.0033
                         'International Tables Vol C Tables 4.2.6.8 and 6.1.1.4'
    'Ba' 'Ba' -0.3244 2.2819
                         'International Tables Vol C Tables 4.2.6.8 and 6.1.1.4'
_computing_data_collection     'APEX2 (Bruker, 2009)'
_computing_cell_refinement     'SAINT (Bruker, 2009)'
_computing_data_reduction     'SAINT (Bruker, 2009)'
_computing_structure_solution     'SIR97 (Altomare <i>et al.</i>, 1999)'
_computing_structure_refinement     'SHELXL97 (Sheldrick, 2008)'
_computing_molecular_graphics     'ORTEP-32 (Farrugia, 2012)'
_computing_publication_material     'WinGX (Farrugia, 2012)'
loop_
    _atom_site_type_symbol
    _atom_site_label
    _atom_site_fract_x
    _atom_site_fract_y
    _atom_site_fract_z
    _atom_site_U_iso_or_equiv
    _atom_site_adp_type
    _atom_site_calc_flag
    _atom_site_refinement_flags
    _atom_site_occupancy
    _atom_site_symmetry_multiplicity
    _atom_site_disorder_assembly
    _atom_site_disorder_group
    C C1 0.4978(2) 0.30885(18) 0.22445(15) 0.0418(8) Uani d . 1 1 . .
    C C2 0.5648(2) 0.36266(18) 0.23698(15) 0.0417(8) Uani d . 1 1 . .
    C C3 0.5635(2) 0.42066(17) 0.18837(16) 0.0409(7) Uani d . 1 1 . .
    C C4 0.4960(2) 0.40159(19) 0.14601(15) 0.0407(7) Uani d . 1 1 . .
    C C5 0.4554(2) 0.33260(19) 0.16825(16) 0.0419(8) Uani d . 1 1 . .
    C C6 0.78796(18) 0.24407(16) 0.04669(14) 0.0317(6) Uani d . 1 1 . .
    C C7 0.79262(18) 0.32616(16) 0.05867(14) 0.0333(7) Uani d . 1 1 . .
    C C8 0.72765(19) 0.36359(16) 0.02191(14) 0.0326(6) Uani d . 1 1 . .
    C C9 0.68230(19) 0.30502(17) -0.01217(14) 0.0327(6) Uani d . 1 1 . .
    C C10 0.71974(19) 0.23139(15) 0.00309(14) 0.0311(6) Uani d . 1 1 . .
    C C11 0.4747(3) 0.2379(2) 0.26515(18) 0.0642(11) Uani d . 1 1 . .
    H H11A 0.4251 0.2506 0.2922 0.096 Uiso calc R 1 1 . .
    H H11B 0.5237 0.2238 0.2923 0.096 Uiso calc R 1 1 . .
    H H11C 0.4603 0.1936 0.2372 0.096 Uiso calc R 1 1 . .
    C C12 0.6305(3) 0.3565(3) 0.28959(19) 0.0721(13) Uani d . 1 1 . .
    H H12A 0.6752 0.3190 0.2771 0.108 Uiso calc R 1 1 . .
    H H12B 0.6025 0.3385 0.3290 0.108 Uiso calc R 1 1 . .
    H H12C 0.6565 0.4082 0.2970 0.108 Uiso calc R 1 1 . .
    C C13 0.6215(3) 0.4914(2) 0.1844(2) 0.0668(11) Uani d . 1 1 . .
    H H13A 0.6078 0.5277 0.2193 0.100 Uiso calc R 1 1 . .
    H H13B 0.6128 0.5178 0.1431 0.100 Uiso calc R 1 1 . .
    H H13C 0.6815 0.4746 0.1881 0.100 Uiso calc R 1 1 . .
    C C14 0.4690(3) 0.4481(2) 0.08722(18) 0.0653(11) Uani d . 1 1 . .
    H H14A 0.4891 0.4211 0.0485 0.098 Uiso calc R 1 1 . .
    H H14B 0.4943 0.5007 0.0891 0.098 Uiso calc R 1 1 . .
    H H14C 0.4062 0.4523 0.0861 0.098 Uiso calc R 1 1 . .
    C C15 0.3765(2) 0.2935(3) 0.1398(2) 0.0687(12) Uani d . 1 1 . .
    H H15A 0.3246 0.3175 0.1579 0.103 Uiso calc R 1 1 . .
    H H15B 0.3773 0.2373 0.1500 0.103 Uiso calc R 1 1 . .
    H H15C 0.3767 0.3005 0.0932 0.103 Uiso calc R 1 1 . .
    C C16 0.8454(2) 0.1815(2) 0.07456(17) 0.0470(8) Uani d . 1 1 . .
    H H16A 0.8167 0.1569 0.1113 0.071 Uiso calc R 1 1 . .
    H H16B 0.8996 0.2052 0.0886 0.071 Uiso calc R 1 1 . .
    H H16C 0.8571 0.1415 0.0419 0.071 Uiso calc R 1 1 . .
    C C17 0.8543(2) 0.3654(2) 0.10407(18) 0.0520(9) Uani d . 1 1 . .
    H H17A 0.8380 0.3531 0.1483 0.078 Uiso calc R 1 1 . .
    H H17B 0.8523 0.4224 0.0976 0.078 Uiso calc R 1 1 . .
    H H17C 0.9127 0.3463 0.0959 0.078 Uiso calc R 1 1 . .
    C C18 0.7119(2) 0.45083(16) 0.01636(18) 0.0479(8) Uani d . 1 1 . .
    H H18A 0.7287 0.4688 -0.0265 0.072 Uiso calc R 1 1 . .
    H H18B 0.7461 0.4786 0.0487 0.072 Uiso calc R 1 1 . .
    H H18C 0.6507 0.4618 0.0232 0.072 Uiso calc R 1 1 . .
    C C19 0.6090(2) 0.3185(2) -0.05808(17) 0.0504(9) Uani d . 1 1 . .
    H H19A 0.5807 0.3683 -0.0478 0.076 Uiso calc R 1 1 . .
    H H19B 0.5675 0.2754 -0.0543 0.076 Uiso calc R 1 1 . .
    H H19C 0.6312 0.3204 -0.1020 0.076 Uiso calc R 1 1 . .
    C C20 0.6929(2) 0.15298(18) -0.02421(16) 0.0457(8) Uani d . 1 1 . .
    H H20A 0.7320 0.1383 -0.0591 0.069 Uiso calc R 1 1 . .
    H H20B 0.6341 0.1567 -0.0408 0.069 Uiso calc R 1 1 . .
    H H20C 0.6952 0.1130 0.0095 0.069 Uiso calc R 1 1 . .
    C C21 0.7247(2) 0.14929(18) 0.25075(18) 0.0475(8) Uani d . 1 1 . .
    H H21 0.7620 0.1935 0.2506 0.057 Uiso calc R 1 1 . .
    C C22 0.7349(2) 0.0947(2) 0.29891(17) 0.0529(9) Uani d . 1 1 . .
    H H22 0.7768 0.1016 0.3316 0.063 Uiso calc R 1 1 . .
    C C23 0.6819(2) 0.0298(2) 0.29790(17) 0.0540(9) Uani d . 1 1 . .
    H H23 0.6875 -0.0097 0.3298 0.065 Uiso calc R 1 1 . .
    C C24 0.62104(19) 0.02243(19) 0.25046(16) 0.0426(8) Uani d . 1 1 . .
    H H24 0.5843 -0.0221 0.2494 0.051 Uiso calc R 1 1 . .
    C C25 0.61375(18) 0.08083(16) 0.20406(14) 0.0312(6) Uani d . 1 1 . .
    C C26 0.54750(18) 0.07718(15) 0.15242(14) 0.0298(6) Uani d . 1 1 . .
    C C27 0.4904(2) 0.01508(18) 0.14691(16) 0.0420(8) Uani d . 1 1 . .
    H H27 0.4932 -0.0278 0.1760 0.050 Uiso calc R 1 1 . .
    C C28 0.4295(2) 0.0158(2) 0.09888(18) 0.0526(9) Uani d . 1 1 . .
    H H28 0.3904 -0.0267 0.0945 0.063 Uiso calc R 1 1 . .
    C C29 0.4257(2) 0.0782(2) 0.05747(17) 0.0541(9) Uani d . 1 1 . .
    H H29 0.3841 0.0802 0.0242 0.065 Uiso calc R 1 1 . .
    C C30 0.4842(2) 0.1377(2) 0.06586(17) 0.0516(9) Uani d . 1 1 . .
    H H30 0.4819 0.1811 0.0373 0.062 Uiso calc R 1 1 . .
    C CT01 0.7420 0.2940 0.0236 0.010 Uiso d P 0.00 1 . .
    C CT02 0.5155 0.3653 0.1928 0.010 Uiso d P 0.00 1 . .
    N N1 0.66595(16) 0.14438(13) 0.20414(13) 0.0372(6) Uani d . 1 1 . .
    N N2 0.54426(17) 0.13841(14) 0.11168(12) 0.0404(6) Uani d . 1 1 . .
    Ba Ba1 0.633367(11) 0.280277(9) 0.125109(8) 0.03061(7) Uani d . 1 1 . .
loop_
    _atom_site_aniso_label
    _atom_site_aniso_U_11
    _atom_site_aniso_U_22
    _atom_site_aniso_U_33
    _atom_site_aniso_U_12
    _atom_site_aniso_U_13
    _atom_site_aniso_U_23
    C1 0.047(2) 0.0410(17) 0.0373(18) 0.0105(15) 0.0158(15) 0.0015(14)
    C2 0.051(2) 0.0445(17) 0.0300(17) 0.0157(15) -0.0014(14) -0.0079(14)
    C3 0.0455(19) 0.0339(16) 0.0433(19) 0.0075(13) 0.0039(15) -0.0039(13)
    C4 0.0402(19) 0.0460(18) 0.0359(17) 0.0180(14) 0.0048(14) 0.0030(14)
    C5 0.0315(17) 0.0503(19) 0.0438(19) 0.0073(14) 0.0071(14) -0.0022(15)
    C6 0.0295(16) 0.0305(14) 0.0351(17) 0.0027(11) 0.0058(13) 0.0011(12)
    C7 0.0294(16) 0.0341(16) 0.0363(16) -0.0059(12) 0.0038(13) 0.0040(12)
    C8 0.0343(16) 0.0278(14) 0.0355(16) -0.0017(12) 0.0065(13) 0.0078(12)
    C9 0.0337(17) 0.0328(15) 0.0314(16) -0.0006(12) 0.0001(13) 0.0067(12)
    C10 0.0369(17) 0.0281(15) 0.0282(15) -0.0020(12) 0.0046(13) -0.0021(11)
    C11 0.082(3) 0.057(2) 0.054(2) 0.013(2) 0.036(2) 0.0120(18)
    C12 0.091(3) 0.075(3) 0.051(2) 0.034(2) -0.027(2) -0.023(2)
    C13 0.073(3) 0.045(2) 0.083(3) -0.0079(18) 0.006(2) -0.016(2)
    C14 0.072(3) 0.075(3) 0.049(2) 0.034(2) 0.005(2) 0.017(2)
    C15 0.032(2) 0.088(3) 0.086(3) -0.0001(18) 0.0002(19) -0.008(2)
    C16 0.044(2) 0.0462(19) 0.051(2) 0.0145(15) 0.0002(16) 0.0049(16)
    C17 0.049(2) 0.053(2) 0.054(2) -0.0131(16) -0.0090(17) -0.0005(17)
    C18 0.051(2) 0.0289(16) 0.064(2) -0.0023(14) 0.0065(18) 0.0097(15)
    C19 0.052(2) 0.053(2) 0.047(2) 0.0005(16) -0.0112(17) 0.0110(16)
    C20 0.059(2) 0.0347(17) 0.0432(19) -0.0018(15) 0.0013(16) -0.0104(14)
    C21 0.0352(18) 0.0417(18) 0.066(2) -0.0017(14) -0.0103(17) -0.0020(16)
    C22 0.040(2) 0.067(2) 0.052(2) 0.0073(17) -0.0116(17) 0.0016(18)
    C23 0.049(2) 0.062(2) 0.051(2) 0.0083(18) 0.0001(18) 0.0205(18)
    C24 0.0371(18) 0.0413(18) 0.049(2) -0.0010(13) 0.0009(15) 0.0110(15)
    C25 0.0272(15) 0.0309(15) 0.0355(16) 0.0026(11) 0.0062(12) 0.0004(12)
    C26 0.0285(15) 0.0265(14) 0.0344(16) 0.0010(11) 0.0050(12) -0.0004(12)
    C27 0.045(2) 0.0350(17) 0.0456(19) -0.0072(14) -0.0021(15) 0.0032(14)
    C28 0.053(2) 0.049(2) 0.055(2) -0.0185(16) -0.0082(18) -0.0024(17)
    C29 0.050(2) 0.068(2) 0.044(2) -0.0118(18) -0.0131(17) 0.0016(17)
    C30 0.059(2) 0.049(2) 0.046(2) -0.0084(17) -0.0114(18) 0.0123(16)
    N1 0.0302(14) 0.0326(13) 0.0487(16) -0.0001(10) -0.0022(12) 0.0021(11)
    N2 0.0420(16) 0.0378(14) 0.0413(16) -0.0078(11) -0.0026(12) 0.0075(11)
    Ba1 0.03427(11) 0.02186(10) 0.03571(11) -0.00059(6) 0.00936(7) 0.00253(7)
_geom_special_details
;
All e.s.d.'s (except the e.s.d. in the dihedral angle between two l.s. planes)
are estimated using the full covariance matrix. The cell e.s.d.'s are taken
into account individually in the estimation of e.s.d.'s in distances, angles
and torsion angles; correlations between e.s.d.'s in cell parameters are only
used when they are defined by crystal symmetry. An approximate (isotropic)
treatment of cell e.s.d.'s is used for estimating e.s.d.'s involving l.s.
planes.
;
loop_
    _geom_bond_atom_site_label_1
    _geom_bond_atom_site_label_2
    _geom_bond_site_symmetry_2
    _geom_bond_distance
    _geom_bond_publ_flag
    C1 CT02 . 1.197(3) ?
    C1 C5 . 1.404(4) ?
    C1 C2 . 1.412(5) ?
    C1 C11 . 1.519(4) ?
    C1 Ba1 . 2.996(3) ?
    C2 CT02 . 1.200(3) ?
    C2 C3 . 1.416(4) ?
    C2 C12 . 1.502(5) ?
    C2 Ba1 . 2.924(3) ?
    C3 CT02 . 1.206(3) ?
    C3 C4 . 1.409(5) ?
    C3 C13 . 1.506(5) ?
    C3 Ba1 . 2.938(3) ?
    C4 CT02 . 1.195(3) ?
    C4 C5 . 1.412(5) ?
    C4 C14 . 1.519(4) ?
    C4 Ba1 . 3.003(3) ?
    C5 CT02 . 1.202(3) ?
    C5 C15 . 1.517(5) ?
    C5 Ba1 . 3.043(3) ?
    C6 CT01 . 1.210(3) ?
    C6 C10 . 1.414(4) ?
    C6 C7 . 1.421(4) ?
    C6 C16 . 1.507(4) ?
    C6 Ba1 . 2.973(3) ?
    C7 CT01 . 1.205(3) ?
    C7 C8 . 1.419(4) ?
    C7 C17 . 1.504(4) ?
    C7 Ba1 . 2.944(3) ?
    C8 CT01 . 1.205(3) ?
    C8 C9 . 1.413(4) ?
    C8 C18 . 1.509(4) ?
    C8 Ba1 . 2.966(3) ?
    C9 CT01 . 1.207(3) ?
    C9 C10 . 1.418(4) ?
    C9 C19 . 1.506(4) ?
    C9 Ba1 . 2.994(3) ?
    C10 CT01 . 1.201(3) ?
    C10 C20 . 1.510(4) ?
    C10 Ba1 . 2.996(3) ?
    C11 H11A . 0.9800 ?
    C11 H11B . 0.9800 ?
    C11 H11C . 0.9800 ?
    C12 H12A . 0.9800 ?
    C12 H12B . 0.9800 ?
    C12 H12C . 0.9800 ?
    C13 H13A . 0.9800 ?
    C13 H13B . 0.9800 ?
    C13 H13C . 0.9800 ?
    C14 H14A . 0.9800 ?
    C14 H14B . 0.9800 ?
    C14 H14C . 0.9800 ?
    C15 H15A . 0.9800 ?
    C15 H15B . 0.9800 ?
    C15 H15C . 0.9800 ?
    C16 H16A . 0.9800 ?
    C16 H16B . 0.9800 ?
    C16 H16C . 0.9800 ?
    C17 H17A . 0.9800 ?
    C17 H17B . 0.9800 ?
    C17 H17C . 0.9800 ?
    C18 H18A . 0.9800 ?
    C18 H18B . 0.9800 ?
    C18 H18C . 0.9800 ?
    C19 H19A . 0.9800 ?
    C19 H19B . 0.9800 ?
    C19 H19C . 0.9800 ?
    C20 H20A . 0.9800 ?
    C20 H20B . 0.9800 ?
    C20 H20C . 0.9800 ?
    C21 N1 . 1.337(4) ?
    C21 C22 . 1.377(5) ?
    C21 H21 . 0.9500 ?
    C22 C23 . 1.379(5) ?
    C22 H22 . 0.9500 ?
    C23 C24 . 1.375(5) ?
    C23 H23 . 0.9500 ?
    C24 C25 . 1.392(4) ?
    C24 H24 . 0.9500 ?
    C25 N1 . 1.353(4) ?
    C25 C26 . 1.492(4) ?
    C26 N2 . 1.346(4) ?
    C26 C27 . 1.385(4) ?
    C27 C28 . 1.379(5) ?
    C27 H27 . 0.9500 ?
    C28 C29 . 1.370(5) ?
    C28 H28 . 0.9500 ?
    C29 C30 . 1.373(5) ?
    C29 H29 . 0.9500 ?
    C30 N2 . 1.336(4) ?
    C30 H30 . 0.9500 ?
    CT01 Ba1 . 2.7192(9) ?
    CT02 Ba1 . 2.7291(7) ?
    N1 Ba1 . 2.886(3) ?
    N2 Ba1 . 2.798(3) ?
loop_
    _geom_angle_atom_site_label_1
    _geom_angle_atom_site_label_2
    _geom_angle_atom_site_label_3
    _geom_angle_site_symmetry_1
    _geom_angle_site_symmetry_3
    _geom_angle
    _geom_angle_publ_flag
    CT02 C1 C5 . . 54.32(19) ?
    CT02 C1 C2 . . 54.00(19) ?
    C5 C1 C2 . . 108.3(3) ?
    CT02 C1 C11 . . 179.3(3) ?
    C5 C1 C11 . . 125.7(3) ?
    C2 C1 C11 . . 125.9(3) ?
    CT02 C1 Ba1 . . 65.62(13) ?
    C5 C1 Ba1 . . 78.42(17) ?
    C2 C1 Ba1 . . 73.38(17) ?
    C11 C1 Ba1 . . 115.1(2) ?
    CT02 C2 C1 . . 53.84(19) ?
    CT02 C2 C3 . . 54.13(18) ?
    C1 C2 C3 . . 108.0(3) ?
    CT02 C2 C12 . . 176.4(3) ?
    C1 C2 C12 . . 126.3(3) ?
    C3 C2 C12 . . 125.6(3) ?
    CT02 C2 Ba1 . . 68.76(13) ?
    C1 C2 Ba1 . . 79.06(17) ?
    C3 C2 Ba1 . . 76.59(17) ?
    C12 C2 Ba1 . . 107.6(2) ?
    CT02 C3 C4 . . 53.69(19) ?
    CT02 C3 C2 . . 53.76(19) ?
    C4 C3 C2 . . 107.5(3) ?
    CT02 C3 C13 . . 178.1(3) ?
    C4 C3 C13 . . 126.5(3) ?
    C2 C3 C13 . . 126.0(3) ?
    CT02 C3 Ba1 . . 68.13(13) ?
    C4 C3 Ba1 . . 78.84(17) ?
    C2 C3 Ba1 . . 75.46(17) ?
    C13 C3 Ba1 . . 113.8(2) ?
    CT02 C4 C3 . . 54.40(18) ?
    CT02 C4 C5 . . 54.15(19) ?
    C3 C4 C5 . . 108.5(3) ?
    CT02 C4 C14 . . 178.6(3) ?
    C3 C4 C14 . . 126.3(3) ?
    C5 C4 C14 . . 125.1(3) ?
    CT02 C4 Ba1 . . 65.31(13) ?
    C3 C4 Ba1 . . 73.74(17) ?
    C5 C4 Ba1 . . 78.08(17) ?
    C14 C4 Ba1 . . 116.0(2) ?
    CT02 C5 C1 . . 54.03(19) ?
    CT02 C5 C4 . . 53.69(19) ?
    C1 C5 C4 . . 107.7(3) ?
    CT02 C5 C15 . . 176.9(3) ?
    C1 C5 C15 . . 125.4(3) ?
    C4 C5 C15 . . 126.7(3) ?
    CT02 C5 Ba1 . . 63.57(13) ?
    C1 C5 Ba1 . . 74.70(17) ?
    C4 C5 Ba1 . . 74.93(17) ?
    C15 C5 Ba1 . . 119.4(2) ?
    CT01 C6 C10 . . 53.77(16) ?
    CT01 C6 C7 . . 53.77(17) ?
    C10 C6 C7 . . 107.5(2) ?
    CT01 C6 C16 . . 179.3(3) ?
    C10 C6 C16 . . 125.8(3) ?
    C7 C6 C16 . . 126.7(3) ?
    CT01 C6 Ba1 . . 66.17(12) ?
    C10 C6 Ba1 . . 77.23(17) ?
    C7 C6 Ba1 . . 74.97(16) ?
    C16 C6 Ba1 . . 114.4(2) ?
    CT01 C7 C8 . . 53.93(17) ?
    CT01 C7 C6 . . 54.13(16) ?
    C8 C7 C6 . . 108.1(2) ?
    CT01 C7 C17 . . 178.3(3) ?
    C8 C7 C17 . . 126.5(3) ?
    C6 C7 C17 . . 125.4(3) ?
    CT01 C7 Ba1 . . 67.43(12) ?
    C8 C7 Ba1 . . 76.98(16) ?
    C6 C7 Ba1 . . 77.24(16) ?
    C17 C7 Ba1 . . 111.0(2) ?
    CT01 C8 C9 . . 54.18(16) ?
    CT01 C8 C7 . . 53.90(16) ?
    C9 C8 C7 . . 108.1(2) ?
    CT01 C8 C18 . . 177.0(3) ?
    C9 C8 C18 . . 125.1(3) ?
    C7 C8 C18 . . 126.8(3) ?
    CT01 C8 Ba1 . . 66.46(12) ?
    C9 C8 Ba1 . . 77.37(16) ?
    C7 C8 Ba1 . . 75.23(16) ?
    C18 C8 Ba1 . . 116.5(2) ?
    CT01 C9 C8 . . 54.09(16) ?
    CT01 C9 C10 . . 53.71(16) ?
    C8 C9 C10 . . 107.8(3) ?
    CT01 C9 C19 . . 178.8(3) ?
    C8 C9 C19 . . 126.2(3) ?
    C10 C9 C19 . . 126.0(3) ?
    CT01 C9 Ba1 . . 65.26(12) ?
    C8 C9 Ba1 . . 75.20(16) ?
    C10 C9 Ba1 . . 76.42(16) ?
    C19 C9 Ba1 . . 116.0(2) ?
    CT01 C10 C6 . . 54.41(16) ?
    CT01 C10 C9 . . 54.11(16) ?
    C6 C10 C9 . . 108.5(2) ?
    CT01 C10 C20 . . 178.6(3) ?
    C6 C10 C20 . . 125.8(3) ?
    C9 C10 C20 . . 125.7(3) ?
    CT01 C10 Ba1 . . 65.13(12) ?
    C6 C10 Ba1 . . 75.36(16) ?
    C9 C10 Ba1 . . 76.19(16) ?
    C20 C10 Ba1 . . 116.24(19) ?
    C1 C11 H11A . . 109.5 ?
    C1 C11 H11B . . 109.5 ?
    H11A C11 H11B . . 109.5 ?
    C1 C11 H11C . . 109.5 ?
    H11A C11 H11C . . 109.5 ?
    H11B C11 H11C . . 109.5 ?
    C2 C12 H12A . . 109.5 ?
    C2 C12 H12B . . 109.5 ?
    H12A C12 H12B . . 109.5 ?
    C2 C12 H12C . . 109.5 ?
    H12A C12 H12C . . 109.5 ?
    H12B C12 H12C . . 109.5 ?
    C3 C13 H13A . . 109.5 ?
    C3 C13 H13B . . 109.5 ?
    H13A C13 H13B . . 109.5 ?
    C3 C13 H13C . . 109.5 ?
    H13A C13 H13C . . 109.5 ?
    H13B C13 H13C . . 109.5 ?
    C4 C14 H14A . . 109.5 ?
    C4 C14 H14B . . 109.5 ?
    H14A C14 H14B . . 109.5 ?
    C4 C14 H14C . . 109.5 ?
    H14A C14 H14C . . 109.5 ?
    H14B C14 H14C . . 109.5 ?
    C5 C15 H15A . . 109.5 ?
    C5 C15 H15B . . 109.5 ?
    H15A C15 H15B . . 109.5 ?
    C5 C15 H15C . . 109.5 ?
    H15A C15 H15C . . 109.5 ?
    H15B C15 H15C . . 109.5 ?
    C6 C16 H16A . . 109.5 ?
    C6 C16 H16B . . 109.5 ?
    H16A C16 H16B . . 109.5 ?
    C6 C16 H16C . . 109.5 ?
    H16A C16 H16C . . 109.5 ?
    H16B C16 H16C . . 109.5 ?
    C7 C17 H17A . . 109.5 ?
    C7 C17 H17B . . 109.5 ?
    H17A C17 H17B . . 109.5 ?
    C7 C17 H17C . . 109.5 ?
    H17A C17 H17C . . 109.5 ?
    H17B C17 H17C . . 109.5 ?
    C8 C18 H18A . . 109.5 ?
    C8 C18 H18B . . 109.5 ?
    H18A C18 H18B . . 109.5 ?
    C8 C18 H18C . . 109.5 ?
    H18A C18 H18C . . 109.5 ?
    H18B C18 H18C . . 109.5 ?
    C9 C19 H19A . . 109.5 ?
    C9 C19 H19B . . 109.5 ?
    H19A C19 H19B . . 109.5 ?
    C9 C19 H19C . . 109.5 ?
    H19A C19 H19C . . 109.5 ?
    H19B C19 H19C . . 109.5 ?
    C10 C20 H20A . . 109.5 ?
    C10 C20 H20B . . 109.5 ?
    H20A C20 H20B . . 109.5 ?
    C10 C20 H20C . . 109.5 ?
    H20A C20 H20C . . 109.5 ?
    H20B C20 H20C . . 109.5 ?
    N1 C21 C22 . . 124.6(3) ?
    N1 C21 H21 . . 117.7 ?
    C22 C21 H21 . . 117.7 ?
    C21 C22 C23 . . 117.4(3) ?
    C21 C22 H22 . . 121.3 ?
    C23 C22 H22 . . 121.3 ?
    C24 C23 C22 . . 119.7(3) ?
    C24 C23 H23 . . 120.2 ?
    C22 C23 H23 . . 120.2 ?
    C23 C24 C25 . . 119.4(3) ?
    C23 C24 H24 . . 120.3 ?
    C25 C24 H24 . . 120.3 ?
    N1 C25 C24 . . 121.4(3) ?
    N1 C25 C26 . . 116.7(2) ?
    C24 C25 C26 . . 121.9(3) ?
    N2 C26 C27 . . 121.0(3) ?
    N2 C26 C25 . . 116.7(2) ?
    C27 C26 C25 . . 122.3(3) ?
    C28 C27 C26 . . 119.6(3) ?
    C28 C27 H27 . . 120.2 ?
    C26 C27 H27 . . 120.2 ?
    C29 C28 C27 . . 119.7(3) ?
    C29 C28 H28 . . 120.1 ?
    C27 C28 H28 . . 120.1 ?
    C28 C29 C30 . . 117.5(3) ?
    C28 C29 H29 . . 121.2 ?
    C30 C29 H29 . . 121.2 ?
    N2 C30 C29 . . 124.1(3) ?
    N2 C30 H30 . . 117.9 ?
    C29 C30 H30 . . 117.9 ?
    C10 CT01 C7 . . 143.9(2) ?
    C10 CT01 C8 . . 143.9(2) ?
    C7 CT01 C8 . . 72.17(19) ?
    C10 CT01 C9 . . 72.19(19) ?
    C7 CT01 C9 . . 143.89(19) ?
    C8 CT01 C9 . . 71.73(19) ?
    C10 CT01 C6 . . 71.8(2) ?
    C7 CT01 C6 . . 72.1(2) ?
    C8 CT01 C6 . . 144.3(2) ?
    C9 CT01 C6 . . 144.00(19) ?
    C10 CT01 Ba1 . . 91.25(14) ?
    C7 CT01 Ba1 . . 88.42(14) ?
    C8 CT01 Ba1 . . 89.57(13) ?
    C9 CT01 Ba1 . . 90.97(14) ?
    C6 CT01 Ba1 . . 89.80(14) ?
    C4 CT02 C1 . . 143.8(2) ?
    C4 CT02 C2 . . 144.0(2) ?
    C1 CT02 C2 . . 72.2(2) ?
    C4 CT02 C5 . . 72.2(2) ?
    C1 CT02 C5 . . 71.7(2) ?
    C2 CT02 C5 . . 143.8(2) ?
    C4 CT02 C3 . . 71.9(2) ?
    C1 CT02 C3 . . 144.3(2) ?
    C2 CT02 C3 . . 72.1(2) ?
    C5 CT02 C3 . . 144.1(2) ?
    C4 CT02 Ba1 . . 91.25(14) ?
    C1 CT02 Ba1 . . 90.83(14) ?
    C2 CT02 Ba1 . . 87.05(14) ?
    C5 CT02 Ba1 . . 93.21(14) ?
    C3 CT02 Ba1 . . 87.67(15) ?
    C21 N1 C25 . . 117.5(3) ?
    C21 N1 Ba1 . . 119.04(19) ?
    C25 N1 Ba1 . . 122.35(19) ?
    C30 N2 C26 . . 118.1(3) ?
    C30 N2 Ba1 . . 115.2(2) ?
    C26 N2 Ba1 . . 125.91(19) ?
    CT01 Ba1 CT02 . . 140.781(16) ?
    CT01 Ba1 N2 . . 107.71(6) ?
    CT02 Ba1 N2 . . 100.18(6) ?
    CT01 Ba1 N1 . . 113.88(5) ?
    CT02 Ba1 N1 . . 104.31(6) ?
    N2 Ba1 N1 . . 56.80(8) ?
    CT01 Ba1 C2 . . 143.78(7) ?
    CT02 Ba1 C2 . . 24.19(6) ?
    N2 Ba1 C2 . . 108.26(9) ?
    N1 Ba1 C2 . . 89.56(8) ?
    CT01 Ba1 C3 . . 120.64(7) ?
    CT02 Ba1 C3 . . 24.20(6) ?
    N2 Ba1 C3 . . 124.30(9) ?
    N1 Ba1 C3 . . 117.40(9) ?
    C2 Ba1 C3 . . 27.95(8) ?
    CT01 Ba1 C7 . . 24.15(6) ?
    CT02 Ba1 C7 . . 131.92(6) ?
    N2 Ba1 C7 . . 126.76(8) ?
    N1 Ba1 C7 . . 109.51(8) ?
    C2 Ba1 C7 . . 123.73(9) ?
    C3 Ba1 C7 . . 107.88(9) ?
    CT01 Ba1 C8 . . 23.98(5) ?
    CT02 Ba1 C8 . . 117.02(6) ?
    N2 Ba1 C8 . . 125.78(8) ?
    N1 Ba1 C8 . . 135.34(8) ?
    C2 Ba1 C8 . . 122.03(9) ?
    C3 Ba1 C8 . . 96.90(9) ?
    C7 Ba1 C8 . . 27.79(8) ?
    CT01 Ba1 C6 . . 24.03(6) ?
    CT02 Ba1 C6 . . 159.71(6) ?
    N2 Ba1 C6 . . 99.58(8) ?
    N1 Ba1 C6 . . 90.36(8) ?
    C2 Ba1 C6 . . 146.46(9) ?
    C3 Ba1 C6 . . 135.65(9) ?
    C7 Ba1 C6 . . 27.80(8) ?
    C8 Ba1 C6 . . 45.56(8) ?
    CT01 Ba1 C9 . . 23.77(6) ?
    CT02 Ba1 C9 . . 126.26(6) ?
    N2 Ba1 C9 . . 98.71(8) ?
    N1 Ba1 C9 . . 127.95(8) ?
    C2 Ba1 C9 . . 142.09(8) ?
    C3 Ba1 C9 . . 114.17(9) ?
    C7 Ba1 C9 . . 45.43(8) ?
    C8 Ba1 C9 . . 27.43(8) ?
    C6 Ba1 C9 . . 45.33(8) ?
    CT01 Ba1 C1 . . 164.15(6) ?
    CT02 Ba1 C1 . . 23.56(6) ?
    N2 Ba1 C1 . . 82.01(9) ?
    N1 Ba1 C1 . . 81.86(8) ?
    C2 Ba1 C1 . . 27.56(9) ?
    C3 Ba1 C1 . . 45.32(9) ?
    C7 Ba1 C1 . . 151.01(9) ?
    C8 Ba1 C1 . . 140.57(8) ?
    C6 Ba1 C1 . . 169.57(9) ?
    C9 Ba1 C1 . . 144.88(8) ?
    CT01 Ba1 C10 . . 23.62(5) ?
    CT02 Ba1 C10 . . 152.63(6) ?
    N2 Ba1 C10 . . 84.10(8) ?
    N1 Ba1 C10 . . 100.61(8) ?
    C2 Ba1 C10 . . 167.11(8) ?
    C3 Ba1 C10 . . 140.66(8) ?
    C7 Ba1 C10 . . 45.28(8) ?
    C8 Ba1 C10 . . 45.12(8) ?
    C6 Ba1 C10 . . 27.40(8) ?
    C9 Ba1 C10 . . 27.39(8) ?
    C1 Ba1 C10 . . 161.50(9) ?
loop_
    _geom_torsion_atom_site_label_1
    _geom_torsion_atom_site_label_2
    _geom_torsion_atom_site_label_3
    _geom_torsion_atom_site_label_4
    _geom_torsion_site_symmetry_1
    _geom_torsion_site_symmetry_2
    _geom_torsion_site_symmetry_3
    _geom_torsion_site_symmetry_4
    _geom_torsion
    _geom_torsion_publ_flag
    C5 C1 C2 CT02 . . . . 0.2(2) ?
    C11 C1 C2 CT02 . . . . -179.1(3) ?
    Ba1 C1 C2 CT02 . . . . 71.60(12) ?
    CT02 C1 C2 C3 . . . . 0.3(2) ?
    C5 C1 C2 C3 . . . . 0.5(3) ?
    C11 C1 C2 C3 . . . . -178.8(3) ?
    Ba1 C1 C2 C3 . . . . 71.9(2) ?
    CT02 C1 C2 C12 . . . . -175.5(4) ?
    C5 C1 C2 C12 . . . . -175.3(3) ?
    C11 C1 C2 C12 . . . . 5.4(5) ?
    Ba1 C1 C2 C12 . . . . -103.9(3) ?
    CT02 C1 C2 Ba1 . . . . -71.60(12) ?
    C5 C1 C2 Ba1 . . . . -71.4(2) ?
    C11 C1 C2 Ba1 . . . . 109.3(3) ?
    C1 C2 C3 CT02 . . . . -0.28(19) ?
    C12 C2 C3 CT02 . . . . 175.5(4) ?
    Ba1 C2 C3 CT02 . . . . 73.31(12) ?
    CT02 C2 C3 C4 . . . . -0.24(19) ?
    C1 C2 C3 C4 . . . . -0.5(3) ?
    C12 C2 C3 C4 . . . . 175.3(3) ?
    Ba1 C2 C3 C4 . . . . 73.1(2) ?
    CT02 C2 C3 C13 . . . . 177.6(4) ?
    C1 C2 C3 C13 . . . . 177.3(3) ?
    C12 C2 C3 C13 . . . . -6.8(5) ?
    Ba1 C2 C3 C13 . . . . -109.1(3) ?
    CT02 C2 C3 Ba1 . . . . -73.31(12) ?
    C1 C2 C3 Ba1 . . . . -73.6(2) ?
    C12 C2 C3 Ba1 . . . . 102.2(3) ?
    C2 C3 C4 CT02 . . . . 0.24(19) ?
    C13 C3 C4 CT02 . . . . -177.6(4) ?
    Ba1 C3 C4 CT02 . . . . 70.96(12) ?
    CT02 C3 C4 C5 . . . . 0.1(2) ?
    C2 C3 C4 C5 . . . . 0.3(3) ?
    C13 C3 C4 C5 . . . . -177.5(3) ?
    Ba1 C3 C4 C5 . . . . 71.1(2) ?
    CT02 C3 C4 C14 . . . . 178.5(4) ?
    C2 C3 C4 C14 . . . . 178.7(3) ?
    C13 C3 C4 C14 . . . . 0.9(5) ?
    Ba1 C3 C4 C14 . . . . -110.6(3) ?
    CT02 C3 C4 Ba1 . . . . -70.96(12) ?
    C2 C3 C4 Ba1 . . . . -70.7(2) ?
    C13 C3 C4 Ba1 . . . . 111.4(3) ?
    C2 C1 C5 CT02 . . . . -0.23(19) ?
    C11 C1 C5 CT02 . . . . 179.1(3) ?
    Ba1 C1 C5 CT02 . . . . -68.18(12) ?
    CT02 C1 C5 C4 . . . . -0.07(19) ?
    C2 C1 C5 C4 . . . . -0.3(3) ?
    C11 C1 C5 C4 . . . . 179.0(3) ?
    Ba1 C1 C5 C4 . . . . -68.3(2) ?
    CT02 C1 C5 C15 . . . . -176.3(4) ?
    C2 C1 C5 C15 . . . . -176.5(3) ?
    C11 C1 C5 C15 . . . . 2.8(5) ?
    Ba1 C1 C5 C15 . . . . 115.5(3) ?
    CT02 C1 C5 Ba1 . . . . 68.18(12) ?
    C2 C1 C5 Ba1 . . . . 68.0(2) ?
    C11 C1 C5 Ba1 . . . . -112.7(3) ?
    C3 C4 C5 CT02 . . . . -0.1(2) ?
    C14 C4 C5 CT02 . . . . -178.5(4) ?
    Ba1 C4 C5 CT02 . . . . 68.03(12) ?
    CT02 C4 C5 C1 . . . . 0.07(19) ?
    C3 C4 C5 C1 . . . . 0.0(3) ?
    C14 C4 C5 C1 . . . . -178.4(3) ?
    Ba1 C4 C5 C1 . . . . 68.1(2) ?
    CT02 C4 C5 C15 . . . . 176.2(4) ?
    C3 C4 C5 C15 . . . . 176.1(3) ?
    C14 C4 C5 C15 . . . . -2.3(5) ?
    Ba1 C4 C5 C15 . . . . -115.7(3) ?
    CT02 C4 C5 Ba1 . . . . -68.03(12) ?
    C3 C4 C5 Ba1 . . . . -68.1(2) ?
    C14 C4 C5 Ba1 . . . . 113.5(3) ?
    C10 C6 C7 CT01 . . . . -0.18(18) ?
    C16 C6 C7 CT01 . . . . 179.3(3) ?
    Ba1 C6 C7 CT01 . . . . -71.22(12) ?
    CT01 C6 C7 C8 . . . . -0.30(18) ?
    C10 C6 C7 C8 . . . . -0.5(3) ?
    C16 C6 C7 C8 . . . . 179.0(3) ?
    Ba1 C6 C7 C8 . . . . -71.5(2) ?
    CT01 C6 C7 C17 . . . . 178.0(3) ?
    C10 C6 C7 C17 . . . . 177.8(3) ?
    C16 C6 C7 C17 . . . . -2.7(5) ?
    Ba1 C6 C7 C17 . . . . 106.8(3) ?
    CT01 C6 C7 Ba1 . . . . 71.22(12) ?
    C10 C6 C7 Ba1 . . . . 71.0(2) ?
    C16 C6 C7 Ba1 . . . . -109.5(3) ?
    C6 C7 C8 CT01 . . . . 0.30(18) ?
    C17 C7 C8 CT01 . . . . -178.0(4) ?
    Ba1 C7 C8 CT01 . . . . -71.40(11) ?
    CT01 C7 C8 C9 . . . . 0.31(19) ?
    C6 C7 C8 C9 . . . . 0.6(3) ?
    C17 C7 C8 C9 . . . . -177.7(3) ?
    Ba1 C7 C8 C9 . . . . -71.1(2) ?
    CT01 C7 C8 C18 . . . . -176.3(3) ?
    C6 C7 C8 C18 . . . . -176.0(3) ?
    C17 C7 C8 C18 . . . . 5.7(5) ?
    Ba1 C7 C8 C18 . . . . 112.3(3) ?
    CT01 C7 C8 Ba1 . . . . 71.40(11) ?
    C6 C7 C8 Ba1 . . . . 71.7(2) ?
    C17 C7 C8 Ba1 . . . . -106.6(3) ?
    C7 C8 C9 CT01 . . . . -0.31(19) ?
    C18 C8 C9 CT01 . . . . 176.4(3) ?
    Ba1 C8 C9 CT01 . . . . -69.94(11) ?
    CT01 C8 C9 C10 . . . . -0.19(18) ?
    C7 C8 C9 C10 . . . . -0.5(3) ?
    C18 C8 C9 C10 . . . . 176.2(3) ?
    Ba1 C8 C9 C10 . . . . -70.1(2) ?
    CT01 C8 C9 C19 . . . . -178.5(4) ?
    C7 C8 C9 C19 . . . . -178.8(3) ?
    C18 C8 C9 C19 . . . . -2.1(5) ?
    Ba1 C8 C9 C19 . . . . 111.6(3) ?
    CT01 C8 C9 Ba1 . . . . 69.94(11) ?
    C7 C8 C9 Ba1 . . . . 69.6(2) ?
    C18 C8 C9 Ba1 . . . . -113.6(3) ?
    C7 C6 C10 CT01 . . . . 0.18(18) ?
    C16 C6 C10 CT01 . . . . -179.3(3) ?
    Ba1 C6 C10 CT01 . . . . 69.66(11) ?
    CT01 C6 C10 C9 . . . . 0.00(19) ?
    C7 C6 C10 C9 . . . . 0.2(3) ?
    C16 C6 C10 C9 . . . . -179.3(3) ?
    Ba1 C6 C10 C9 . . . . 69.7(2) ?
    CT01 C6 C10 C20 . . . . 178.3(3) ?
    C7 C6 C10 C20 . . . . 178.5(3) ?
    C16 C6 C10 C20 . . . . -1.0(5) ?
    Ba1 C6 C10 C20 . . . . -112.0(3) ?
    CT01 C6 C10 Ba1 . . . . -69.66(11) ?
    C7 C6 C10 Ba1 . . . . -69.5(2) ?
    C16 C6 C10 Ba1 . . . . 111.1(3) ?
    C8 C9 C10 CT01 . . . . 0.19(19) ?
    C19 C9 C10 CT01 . . . . 178.5(4) ?
    Ba1 C9 C10 CT01 . . . . -69.10(11) ?
    CT01 C9 C10 C6 . . . . 0.00(19) ?
    C8 C9 C10 C6 . . . . 0.2(3) ?
    C19 C9 C10 C6 . . . . 178.5(3) ?
    Ba1 C9 C10 C6 . . . . -69.1(2) ?
    CT01 C9 C10 C20 . . . . -178.3(3) ?
    C8 C9 C10 C20 . . . . -178.1(3) ?
    C19 C9 C10 C20 . . . . 0.2(5) ?
    Ba1 C9 C10 C20 . . . . 112.6(3) ?
    CT01 C9 C10 Ba1 . . . . 69.10(11) ?
    C8 C9 C10 Ba1 . . . . 69.3(2) ?
    C19 C9 C10 Ba1 . . . . -112.4(3) ?
    N1 C21 C22 C23 . . . . 1.5(5) ?
    C21 C22 C23 C24 . . . . -1.0(5) ?
    C22 C23 C24 C25 . . . . 0.0(5) ?
    C23 C24 C25 N1 . . . . 0.8(5) ?
    C23 C24 C25 C26 . . . . -178.4(3) ?
    N1 C25 C26 N2 . . . . -1.7(4) ?
    C24 C25 C26 N2 . . . . 177.5(3) ?
    N1 C25 C26 C27 . . . . 179.7(3) ?
    C24 C25 C26 C27 . . . . -1.1(4) ?
    N2 C26 C27 C28 . . . . 0.2(5) ?
    C25 C26 C27 C28 . . . . 178.7(3) ?
    C26 C27 C28 C29 . . . . -0.5(5) ?
    C27 C28 C29 C30 . . . . 0.4(6) ?
    C28 C29 C30 N2 . . . . 0.0(6) ?
    C6 C10 CT01 C7 . . . . -0.3(4) ?
    C9 C10 CT01 C7 . . . . 179.6(3) ?
    C20 C10 CT01 C7 . . . . -99(13) ?
    Ba1 C10 CT01 C7 . . . . 89.0(3) ?
    C6 C10 CT01 C8 . . . . 179.6(3) ?
    C9 C10 CT01 C8 . . . . -0.4(4) ?
    C20 C10 CT01 C8 . . . . 81(13) ?
    Ba1 C10 CT01 C8 . . . . -91.0(3) ?
    C6 C10 CT01 C9 . . . . 180.0(2) ?
    C20 C10 CT01 C9 . . . . 81(13) ?
    Ba1 C10 CT01 C9 . . . . -90.61(15) ?
    C9 C10 CT01 C6 . . . . 180.0(2) ?
    C20 C10 CT01 C6 . . . . -99(13) ?
    Ba1 C10 CT01 C6 . . . . 89.38(15) ?
    C6 C10 CT01 Ba1 . . . . -89.38(15) ?
    C9 C10 CT01 Ba1 . . . . 90.61(15) ?
    C20 C10 CT01 Ba1 . . . .  17E1(10)
                                      ?
    C8 C7 CT01 C10 . . . . 180.0(3) ?
    C6 C7 CT01 C10 . . . . 0.3(4) ?
    C17 C7 CT01 C10 . . . . -75(11) ?
    Ba1 C7 CT01 C10 . . . . -90.0(3) ?
    C6 C7 CT01 C8 . . . . -179.6(2) ?
    C17 C7 CT01 C8 . . . . 105(11) ?
    Ba1 C7 CT01 C8 . . . . 90.05(15) ?
    C8 C7 CT01 C9 . . . . -0.6(4) ?
    C6 C7 CT01 C9 . . . . 179.8(3) ?
    C17 C7 CT01 C9 . . . . 105(10) ?
    Ba1 C7 CT01 C9 . . . . 89.5(3) ?
    C8 C7 CT01 C6 . . . . 179.6(2) ?
    C17 C7 CT01 C6 . . . . -75(10) ?
    Ba1 C7 CT01 C6 . . . . -90.31(15) ?
    C8 C7 CT01 Ba1 . . . . -90.05(15) ?
    C6 C7 CT01 Ba1 . . . . 90.31(15) ?
    C17 C7 CT01 Ba1 . . . . 15(10) ?
    C9 C8 CT01 C10 . . . . 0.4(4) ?
    C7 C8 CT01 C10 . . . . -180.0(3) ?
    C18 C8 CT01 C10 . . . . -76(6) ?
    Ba1 C8 CT01 C10 . . . . 91.5(3) ?
    C9 C8 CT01 C7 . . . . -179.6(2) ?
    C18 C8 CT01 C7 . . . . 104(6) ?
    Ba1 C8 CT01 C7 . . . . -88.48(15) ?
    C7 C8 CT01 C9 . . . . 179.6(2) ?
    C18 C8 CT01 C9 . . . . -77(6) ?
    Ba1 C8 CT01 C9 . . . . 91.16(15) ?
    C9 C8 CT01 C6 . . . . 179.8(3) ?
    C7 C8 CT01 C6 . . . . -0.6(4) ?
    C18 C8 CT01 C6 . . . . 103(6) ?
    Ba1 C8 CT01 C6 . . . . -89.1(3) ?
    C9 C8 CT01 Ba1 . . . . -91.16(15) ?
    C7 C8 CT01 Ba1 . . . . 88.48(15) ?
    C18 C8 CT01 Ba1 . . . . -168(6) ?
    C8 C9 CT01 C10 . . . . -179.8(2) ?
    C19 C9 CT01 C10 . . . . -77(13) ?
    Ba1 C9 CT01 C10 . . . . 91.00(15) ?
    C8 C9 CT01 C7 . . . . 0.6(4) ?
    C10 C9 CT01 C7 . . . . -179.6(3) ?
    C19 C9 CT01 C7 . . . . 103(13) ?
    Ba1 C9 CT01 C7 . . . . -88.6(3) ?
    C10 C9 CT01 C8 . . . . 179.8(2) ?
    C19 C9 CT01 C8 . . . . 103(13) ?
    Ba1 C9 CT01 C8 . . . . -89.22(15) ?
    C8 C9 CT01 C6 . . . . -179.8(3) ?
    C10 C9 CT01 C6 . . . . 0.0(4) ?
    C19 C9 CT01 C6 . . . . -77(13) ?
    Ba1 C9 CT01 C6 . . . . 91.0(3) ?
    C8 C9 CT01 Ba1 . . . . 89.22(15) ?
    C10 C9 CT01 Ba1 . . . . -91.00(15) ?
    C19 C9 CT01 Ba1 . . . .  -17E1(10)
                                      ?
    C7 C6 CT01 C10 . . . . -179.8(2) ?
    C16 C6 CT01 C10 . . . .  5E1(2)
                                   ?
    Ba1 C6 CT01 C10 . . . . -91.38(15) ?
    C10 C6 CT01 C7 . . . . 179.8(2) ?
    C16 C6 CT01 C7 . . . .  -13E1(2)
                                    ?
    Ba1 C6 CT01 C7 . . . . 88.40(15) ?
    C10 C6 CT01 C8 . . . . -179.6(3) ?
    C7 C6 CT01 C8 . . . . 0.6(4) ?
    C16 C6 CT01 C8 . . . .  -13E1(2)
                                    ?
    Ba1 C6 CT01 C8 . . . . 89.0(3) ?
    C10 C6 CT01 C9 . . . . 0.0(4) ?
    C7 C6 CT01 C9 . . . . -179.8(3) ?
    C16 C6 CT01 C9 . . . .  5E1(2)
                                  ?
    Ba1 C6 CT01 C9 . . . . -91.4(3) ?
    C10 C6 CT01 Ba1 . . . . 91.38(15) ?
    C7 C6 CT01 Ba1 . . . . -88.40(15) ?
    C16 C6 CT01 Ba1 . . . .  14E1(2)
                                    ?
    C3 C4 CT02 C1 . . . . 179.7(3) ?
    C5 C4 CT02 C1 . . . . -0.1(4) ?
    C14 C4 CT02 C1 . . . . 59(14) ?
    Ba1 C4 CT02 C1 . . . . -93.1(3) ?
    C3 C4 CT02 C2 . . . . -0.5(4) ?
    C5 C4 CT02 C2 . . . . 179.7(3) ?
    C14 C4 CT02 C2 . . . . -121(14) ?
    Ba1 C4 CT02 C2 . . . . 86.7(3) ?
    C3 C4 CT02 C5 . . . . 179.9(2) ?
    C14 C4 CT02 C5 . . . . 59(14) ?
    Ba1 C4 CT02 C5 . . . . -92.97(16) ?
    C5 C4 CT02 C3 . . . . -179.9(2) ?
    C14 C4 CT02 C3 . . . . -121(14) ?
    Ba1 C4 CT02 C3 . . . . 87.14(16) ?
    C3 C4 CT02 Ba1 . . . . -87.14(16) ?
    C5 C4 CT02 Ba1 . . . . 92.97(16) ?
    C14 C4 CT02 Ba1 . . . . 152(14) ?
    C5 C1 CT02 C4 . . . . 0.1(4) ?
    C2 C1 CT02 C4 . . . . 179.9(3) ?
    C11 C1 CT02 C4 . . . . -10E1(3)
                                   ?
    Ba1 C1 CT02 C4 . . . . 93.2(3) ?
    C5 C1 CT02 C2 . . . . -179.7(2) ?
    C11 C1 CT02 C2 . . . .  9E1(3)
                                  ?
    Ba1 C1 CT02 C2 . . . . -86.63(16) ?
    C2 C1 CT02 C5 . . . . 179.7(2) ?
    C11 C1 CT02 C5 . . . . -10E1(3)
                                   ?
    Ba1 C1 CT02 C5 . . . . 93.10(16) ?
    C5 C1 CT02 C3 . . . . 179.7(3) ?
    C2 C1 CT02 C3 . . . . -0.5(4) ?
    C11 C1 CT02 C3 . . . .  8E1(3)
                                  ?
    Ba1 C1 CT02 C3 . . . . -87.2(3) ?
    C5 C1 CT02 Ba1 . . . . -93.10(16) ?
    C2 C1 CT02 Ba1 . . . . 86.63(16) ?
    C11 C1 CT02 Ba1 . . . .  17E1(10)
                                     ?
    C1 C2 CT02 C4 . . . . -179.9(3) ?
    C3 C2 CT02 C4 . . . . 0.5(4) ?
    C12 C2 CT02 C4 . . . . -87(6) ?
    Ba1 C2 CT02 C4 . . . . -88.1(3) ?
    C3 C2 CT02 C1 . . . . -179.7(2) ?
    C12 C2 CT02 C1 . . . . 93(6) ?
    Ba1 C2 CT02 C1 . . . . 91.82(16) ?
    C1 C2 CT02 C5 . . . . -0.4(4) ?
    C3 C2 CT02 C5 . . . . 179.9(3) ?
    C12 C2 CT02 C5 . . . . 93(6) ?
    Ba1 C2 CT02 C5 . . . . 91.4(3) ?
    C1 C2 CT02 C3 . . . . 179.7(2) ?
    C12 C2 CT02 C3 . . . . -87(6) ?
    Ba1 C2 CT02 C3 . . . . -88.51(16) ?
    C1 C2 CT02 Ba1 . . . . -91.82(15) ?
    C3 C2 CT02 Ba1 . . . . 88.51(16) ?
    C12 C2 CT02 Ba1 . . . . 2(6) ?
    C1 C5 CT02 C4 . . . . -179.9(2) ?
    C15 C5 CT02 C4 . . . . -99(7) ?
    Ba1 C5 CT02 C4 . . . . 90.28(16) ?
    C4 C5 CT02 C1 . . . . 179.9(2) ?
    C15 C5 CT02 C1 . . . . 81(7) ?
    Ba1 C5 CT02 C1 . . . . -89.81(16) ?
    C1 C5 CT02 C2 . . . . 0.4(4) ?
    C4 C5 CT02 C2 . . . . -179.7(3) ?
    C15 C5 CT02 C2 . . . . 82(7) ?
    Ba1 C5 CT02 C2 . . . . -89.4(3) ?
    C1 C5 CT02 C3 . . . . -179.7(3) ?
    C4 C5 CT02 C3 . . . . 0.2(4) ?
    C15 C5 CT02 C3 . . . . -99(7) ?
    Ba1 C5 CT02 C3 . . . . 90.5(3) ?
    C1 C5 CT02 Ba1 . . . . 89.81(16) ?
    C4 C5 CT02 Ba1 . . . . -90.28(16) ?
    C15 C5 CT02 Ba1 . . . . 171(7) ?
    C2 C3 CT02 C4 . . . . -179.7(2) ?
    C13 C3 CT02 C4 . . . . 97(11) ?
    Ba1 C3 CT02 C4 . . . . -92.07(16) ?
    C4 C3 CT02 C1 . . . . -179.7(3) ?
    C2 C3 CT02 C1 . . . . 0.5(4) ?
    C13 C3 CT02 C1 . . . . -83(11) ?
    Ba1 C3 CT02 C1 . . . . 88.2(3) ?
    C4 C3 CT02 C2 . . . . 179.7(2) ?
    C13 C3 CT02 C2 . . . . -84(11) ?
    Ba1 C3 CT02 C2 . . . . 87.65(16) ?
    C4 C3 CT02 C5 . . . . -0.2(4) ?
    C2 C3 CT02 C5 . . . . -179.9(3) ?
    C13 C3 CT02 C5 . . . . 96(11) ?
    Ba1 C3 CT02 C5 . . . . -92.3(3) ?
    C4 C3 CT02 Ba1 . . . . 92.07(16) ?
    C2 C3 CT02 Ba1 . . . . -87.65(16) ?
    C13 C3 CT02 Ba1 . . . .  -17E1(10)
                                      ?
    C22 C21 N1 C25 . . . . -0.8(5) ?
    C22 C21 N1 Ba1 . . . . 167.2(3) ?
    C24 C25 N1 C21 . . . . -0.4(4) ?
    C26 C25 N1 C21 . . . . 178.9(3) ?
    C24 C25 N1 Ba1 . . . . -168.0(2) ?
    C26 C25 N1 Ba1 . . . . 11.2(3) ?
    C29 C30 N2 C26 . . . . -0.3(5) ?
    C29 C30 N2 Ba1 . . . . -170.6(3) ?
    C27 C26 N2 C30 . . . . 0.2(4) ?
    C25 C26 N2 C30 . . . . -178.4(3) ?
    C27 C26 N2 Ba1 . . . . 169.3(2) ?
    C25 C26 N2 Ba1 . . . . -9.3(4) ?
    C10 CT01 Ba1 CT02 . . . . -134.72(14) ?
    C7 CT01 Ba1 CT02 . . . . 81.37(14) ?
    C8 CT01 Ba1 CT02 . . . . 9.20(14) ?
    C9 CT01 Ba1 CT02 . . . . -62.52(14) ?
    C6 CT01 Ba1 CT02 . . . . 153.47(14) ?
    C10 CT01 Ba1 N2 . . . . -1.50(15) ?
    C7 CT01 Ba1 N2 . . . . -145.41(15) ?
    C8 CT01 Ba1 N2 . . . . 142.42(15) ?
    C9 CT01 Ba1 N2 . . . . 70.70(15) ?
    C6 CT01 Ba1 N2 . . . . -73.31(15) ?
    C10 CT01 Ba1 N1 . . . . 59.34(15) ?
    C7 CT01 Ba1 N1 . . . . -84.57(15) ?
    C8 CT01 Ba1 N1 . . . . -156.74(15) ?
    C9 CT01 Ba1 N1 . . . . 131.54(15) ?
    C6 CT01 Ba1 N1 . . . . -12.47(15) ?
    C10 CT01 Ba1 C2 . . . . -174.49(17) ?
    C7 CT01 Ba1 C2 . . . . 41.60(17) ?
    C8 CT01 Ba1 C2 . . . . -30.57(18) ?
    C9 CT01 Ba1 C2 . . . . -102.29(17) ?
    C6 CT01 Ba1 C2 . . . . 113.70(18) ?
    C10 CT01 Ba1 C3 . . . . -152.75(16) ?
    C7 CT01 Ba1 C3 . . . . 63.34(16) ?
    C8 CT01 Ba1 C3 . . . . -8.83(16) ?
    C9 CT01 Ba1 C3 . . . . -80.55(16) ?
    C6 CT01 Ba1 C3 . . . . 135.44(16) ?
    C10 CT01 Ba1 C7 . . . . 143.91(19) ?
    C8 CT01 Ba1 C7 . . . . -72.17(19) ?
    C9 CT01 Ba1 C7 . . . . -143.89(19) ?
    C6 CT01 Ba1 C7 . . . . 72.1(2) ?
    C10 CT01 Ba1 C8 . . . . -143.9(2) ?
    C7 CT01 Ba1 C8 . . . . 72.17(19) ?
    C9 CT01 Ba1 C8 . . . . -71.72(19) ?
    C6 CT01 Ba1 C8 . . . . 144.3(2) ?
    C10 CT01 Ba1 C6 . . . . 71.8(2) ?
    C7 CT01 Ba1 C6 . . . . -72.1(2) ?
    C8 CT01 Ba1 C6 . . . . -144.3(2) ?
    C9 CT01 Ba1 C6 . . . . 144.01(19) ?
    C10 CT01 Ba1 C9 . . . . -72.20(19) ?
    C7 CT01 Ba1 C9 . . . . 143.89(19) ?
    C8 CT01 Ba1 C9 . . . . 71.72(19) ?
    C6 CT01 Ba1 C9 . . . . -144.01(19) ?
    C10 CT01 Ba1 C1 . . . . -127.7(3) ?
    C7 CT01 Ba1 C1 . . . . 88.4(3) ?
    C8 CT01 Ba1 C1 . . . . 16.2(3) ?
    C9 CT01 Ba1 C1 . . . . -55.5(3) ?
    C6 CT01 Ba1 C1 . . . . 160.5(3) ?
    C7 CT01 Ba1 C10 . . . . -143.9(2) ?
    C8 CT01 Ba1 C10 . . . . 143.9(2) ?
    C9 CT01 Ba1 C10 . . . . 72.20(19) ?
    C6 CT01 Ba1 C10 . . . . -71.8(2) ?
    C4 CT02 Ba1 CT01 . . . . 31.32(17) ?
    C1 CT02 Ba1 CT01 . . . . 175.20(17) ?
    C2 CT02 Ba1 CT01 . . . . -112.71(16) ?
    C5 CT02 Ba1 CT01 . . . . 103.52(16) ?
    C3 CT02 Ba1 CT01 . . . . -40.52(16) ?
    C4 CT02 Ba1 N2 . . . . -103.82(18) ?
    C1 CT02 Ba1 N2 . . . . 40.05(18) ?
    C2 CT02 Ba1 N2 . . . . 112.15(17) ?
    C5 CT02 Ba1 N2 . . . . -31.62(17) ?
    C3 CT02 Ba1 N2 . . . . -175.66(16) ?
    C4 CT02 Ba1 N1 . . . . -161.93(18) ?
    C1 CT02 Ba1 N1 . . . . -18.05(18) ?
    C2 CT02 Ba1 N1 . . . . 54.04(17) ?
    C5 CT02 Ba1 N1 . . . . -89.73(17) ?
    C3 CT02 Ba1 N1 . . . . 126.23(17) ?
    C4 CT02 Ba1 C2 . . . . 144.0(2) ?
    C1 CT02 Ba1 C2 . . . . -72.1(2) ?
    C5 CT02 Ba1 C2 . . . . -143.8(2) ?
    C3 CT02 Ba1 C2 . . . . 72.2(2) ?
    C4 CT02 Ba1 C3 . . . . 71.8(2) ?
    C1 CT02 Ba1 C3 . . . . -144.3(2) ?
    C2 CT02 Ba1 C3 . . . . -72.2(2) ?
    C5 CT02 Ba1 C3 . . . . 144.0(2) ?
    C4 CT02 Ba1 C7 . . . . 64.25(19) ?
    C1 CT02 Ba1 C7 . . . . -151.87(19) ?
    C2 CT02 Ba1 C7 . . . . -79.77(18) ?
    C5 CT02 Ba1 C7 . . . . 136.46(18) ?
    C3 CT02 Ba1 C7 . . . . -7.58(17) ?
    C4 CT02 Ba1 C8 . . . . 35.50(18) ?
    C1 CT02 Ba1 C8 . . . . 179.38(18) ?
    C2 CT02 Ba1 C8 . . . . -108.53(17) ?
    C5 CT02 Ba1 C8 . . . . 107.71(17) ?
    C3 CT02 Ba1 C8 . . . . -36.33(17) ?
    C4 CT02 Ba1 C6 . . . . 63.0(2) ?
    C1 CT02 Ba1 C6 . . . . -153.2(2) ?
    C2 CT02 Ba1 C6 . . . . -81.1(2) ?
    C5 CT02 Ba1 C6 . . . . 135.2(2) ?
    C3 CT02 Ba1 C6 . . . . -8.9(2) ?
    C4 CT02 Ba1 C9 . . . . 5.00(18) ?
    C1 CT02 Ba1 C9 . . . . 148.87(18) ?
    C2 CT02 Ba1 C9 . . . . -139.03(17) ?
    C5 CT02 Ba1 C9 . . . . 77.20(17) ?
    C3 CT02 Ba1 C9 . . . . -66.84(17) ?
    C4 CT02 Ba1 C1 . . . . -143.9(2) ?
    C2 CT02 Ba1 C1 . . . . 72.1(2) ?
    C5 CT02 Ba1 C1 . . . . -71.7(2) ?
    C3 CT02 Ba1 C1 . . . . 144.3(2) ?
    C4 CT02 Ba1 C10 . . . . -6.9(2) ?
    C1 CT02 Ba1 C10 . . . . 136.9(2) ?
    C2 CT02 Ba1 C10 . . . . -151.0(2) ?
    C5 CT02 Ba1 C10 . . . . 65.3(2) ?
    C3 CT02 Ba1 C10 . . . . -78.8(2) ?
    C30 N2 Ba1 CT01 . . . . -73.0(2) ?
    C26 N2 Ba1 CT01 . . . . 117.5(2) ?
    C30 N2 Ba1 CT02 . . . . 79.0(2) ?
    C26 N2 Ba1 CT02 . . . . -90.4(2) ?
    C30 N2 Ba1 N1 . . . . 179.6(3) ?
    C26 N2 Ba1 N1 . . . . 10.2(2) ?
    C30 N2 Ba1 C2 . . . . 102.6(2) ?
    C26 N2 Ba1 C2 . . . . -66.8(2) ?
    C30 N2 Ba1 C3 . . . . 76.9(3) ?
    C26 N2 Ba1 C3 . . . . -92.5(2) ?
    C30 N2 Ba1 C7 . . . . -89.9(3) ?
    C26 N2 Ba1 C7 . . . . 100.7(2) ?
    C30 N2 Ba1 C8 . . . . -55.3(3) ?
    C26 N2 Ba1 C8 . . . . 135.3(2) ?
    C30 N2 Ba1 C6 . . . . -96.3(2) ?
    C26 N2 Ba1 C6 . . . . 94.2(2) ?
    C30 N2 Ba1 C9 . . . . -50.4(2) ?
    C26 N2 Ba1 C9 . . . . 140.2(2) ?
    C30 N2 Ba1 C1 . . . . 94.1(2) ?
    C26 N2 Ba1 C1 . . . . -75.3(2) ?
    C30 N2 Ba1 C10 . . . . -73.6(2) ?
    C26 N2 Ba1 C10 . . . . 116.9(2) ?
    C21 N1 Ba1 CT01 . . . . 85.7(2) ?
    C25 N1 Ba1 CT01 . . . . -106.9(2) ?
    C21 N1 Ba1 CT02 . . . . -85.2(2) ?
    C25 N1 Ba1 CT02 . . . . 82.2(2) ?
    C21 N1 Ba1 N2 . . . . -178.1(3) ?
    C25 N1 Ba1 N2 . . . . -10.7(2) ?
    C21 N1 Ba1 C2 . . . . -65.8(2) ?
    C25 N1 Ba1 C2 . . . . 101.6(2) ?
    C21 N1 Ba1 C3 . . . . -63.3(3) ?
    C25 N1 Ba1 C3 . . . . 104.1(2) ?
    C21 N1 Ba1 C7 . . . . 60.1(2) ?
    C25 N1 Ba1 C7 . . . . -132.5(2) ?
    C21 N1 Ba1 C8 . . . . 72.5(3) ?
    C25 N1 Ba1 C8 . . . . -120.1(2) ?
    C21 N1 Ba1 C6 . . . . 80.6(2) ?
    C25 N1 Ba1 C6 . . . . -111.9(2) ?
    C21 N1 Ba1 C9 . . . . 108.2(2) ?
    C25 N1 Ba1 C9 . . . . -84.4(2) ?
    C21 N1 Ba1 C1 . . . . -92.4(2) ?
    C25 N1 Ba1 C1 . . . . 75.0(2) ?
    C21 N1 Ba1 C10 . . . . 106.2(2) ?
    C25 N1 Ba1 C10 . . . . -86.4(2) ?
    CT02 C2 Ba1 CT01 . . . . 99.23(17) ?
    C1 C2 Ba1 CT01 . . . . 154.51(14) ?
    C3 C2 Ba1 CT01 . . . . 42.8(2) ?
    C12 C2 Ba1 CT01 . . . . -80.7(3) ?
    C1 C2 Ba1 CT02 . . . . 55.27(19) ?
    C3 C2 Ba1 CT02 . . . . -56.39(18) ?
    C12 C2 Ba1 CT02 . . . . -179.9(4) ?
    CT02 C2 Ba1 N2 . . . . -73.73(16) ?
    C1 C2 Ba1 N2 . . . . -18.5(2) ?
    C3 C2 Ba1 N2 . . . . -130.12(19) ?
    C12 C2 Ba1 N2 . . . . 106.4(3) ?
    CT02 C2 Ba1 N1 . . . . -128.34(15) ?
    C1 C2 Ba1 N1 . . . . -73.06(18) ?
    C3 C2 Ba1 N1 . . . . 175.3(2) ?
    C12 C2 Ba1 N1 . . . . 51.8(3) ?
    CT02 C2 Ba1 C3 . . . . 56.39(18) ?
    C1 C2 Ba1 C3 . . . . 111.7(3) ?
    C12 C2 Ba1 C3 . . . . -123.5(4) ?
    CT02 C2 Ba1 C7 . . . . 118.30(15) ?
    C1 C2 Ba1 C7 . . . . 173.57(17) ?
    C3 C2 Ba1 C7 . . . . 61.9(2) ?
    C12 C2 Ba1 C7 . . . . -61.6(3) ?
    CT02 C2 Ba1 C8 . . . . 85.13(17) ?
    C1 C2 Ba1 C8 . . . . 140.40(17) ?
    C3 C2 Ba1 C8 . . . . 28.7(2) ?
    C12 C2 Ba1 C8 . . . . -94.8(3) ?
    CT02 C2 Ba1 C6 . . . . 141.68(14) ?
    C1 C2 Ba1 C6 . . . . -163.05(17) ?
    C3 C2 Ba1 C6 . . . . 85.3(2) ?
    C12 C2 Ba1 C6 . . . . -38.2(3) ?
    CT02 C2 Ba1 C9 . . . . 59.4(2) ?
    C1 C2 Ba1 C9 . . . . 114.6(2) ?
    C3 C2 Ba1 C9 . . . . 3.0(3) ?
    C12 C2 Ba1 C9 . . . . -120.5(3) ?
    CT02 C2 Ba1 C1 . . . . -55.27(19) ?
    C3 C2 Ba1 C1 . . . . -111.7(3) ?
    C12 C2 Ba1 C1 . . . . 124.8(3) ?
    CT02 C2 Ba1 C10 . . . . 89.3(4) ?
    C1 C2 Ba1 C10 . . . . 144.6(4) ?
    C3 C2 Ba1 C10 . . . . 32.9(5) ?
    C12 C2 Ba1 C10 . . . . -90.6(4) ?
    CT02 C3 Ba1 CT01 . . . . 151.48(11) ?
    C4 C3 Ba1 CT01 . . . . 96.31(19) ?
    C2 C3 Ba1 CT01 . . . . -152.16(17) ?
    C13 C3 Ba1 CT01 . . . . -28.8(3) ?
    C4 C3 Ba1 CT02 . . . . -55.17(19) ?
    C2 C3 Ba1 CT02 . . . . 56.36(19) ?
    C13 C3 Ba1 CT02 . . . . 179.7(4) ?
    CT02 C3 Ba1 N2 . . . . 5.2(2) ?
    C4 C3 Ba1 N2 . . . . -50.0(2) ?
    C2 C3 Ba1 N2 . . . . 61.5(2) ?
    C13 C3 Ba1 N2 . . . . -175.1(2) ?
    CT02 C3 Ba1 N1 . . . . -61.69(17) ?
    C4 C3 Ba1 N1 . . . . -116.86(18) ?
    C2 C3 Ba1 N1 . . . . -5.3(2) ?
    C13 C3 Ba1 N1 . . . . 118.0(3) ?
    CT02 C3 Ba1 C2 . . . . -56.36(19) ?
    C4 C3 Ba1 C2 . . . . -111.5(3) ?
    C13 C3 Ba1 C2 . . . . 123.3(4) ?
    CT02 C3 Ba1 C7 . . . . 174.08(14) ?
    C4 C3 Ba1 C7 . . . . 118.91(19) ?
    C2 C3 Ba1 C7 . . . . -129.56(19) ?
    C13 C3 Ba1 C7 . . . . -6.2(3) ?
    CT02 C3 Ba1 C8 . . . . 147.88(15) ?
    C4 C3 Ba1 C8 . . . . 92.71(19) ?
    C2 C3 Ba1 C8 . . . . -155.76(19) ?
    C13 C3 Ba1 C8 . . . . -32.4(3) ?
    CT02 C3 Ba1 C6 . . . . 175.60(11) ?
    C4 C3 Ba1 C6 . . . . 120.43(19) ?
    C2 C3 Ba1 C6 . . . . -128.04(19) ?
    C13 C3 Ba1 C6 . . . . -4.7(3) ?
    CT02 C3 Ba1 C9 . . . . 125.65(14) ?
    C4 C3 Ba1 C9 . . . . 70.5(2) ?
    C2 C3 Ba1 C9 . . . . -177.99(18) ?
    C13 C3 Ba1 C9 . . . . -54.7(3) ?
    CT02 C3 Ba1 C1 . . . . -19.15(12) ?
    C4 C3 Ba1 C1 . . . . -74.3(2) ?
    C2 C3 Ba1 C1 . . . . 37.21(18) ?
    C13 C3 Ba1 C1 . . . . 160.5(3) ?
    CT02 C3 Ba1 C10 . . . . 134.67(14) ?
    C4 C3 Ba1 C10 . . . . 79.5(2) ?
    C2 C3 Ba1 C10 . . . . -168.97(18) ?
    C13 C3 Ba1 C10 . . . . -45.7(3) ?
    C8 C7 Ba1 CT01 . . . . 56.06(16) ?
    C6 C7 Ba1 CT01 . . . . -56.19(16) ?
    C17 C7 Ba1 CT01 . . . . -179.5(3) ?
    CT01 C7 Ba1 CT02 . . . . -122.84(11) ?
    C8 C7 Ba1 CT02 . . . . -66.78(18) ?
    C6 C7 Ba1 CT02 . . . . -179.03(13) ?
    C17 C7 Ba1 CT02 . . . . 57.6(2) ?
    CT01 C7 Ba1 N2 . . . . 42.46(17) ?
    C8 C7 Ba1 N2 . . . . 98.52(18) ?
    C6 C7 Ba1 N2 . . . . -13.7(2) ?
    C17 C7 Ba1 N2 . . . . -137.1(2) ?
    CT01 C7 Ba1 N1 . . . . 105.04(13) ?
    C8 C7 Ba1 N1 . . . . 161.10(16) ?
    C6 C7 Ba1 N1 . . . . 48.85(18) ?
    C17 C7 Ba1 N1 . . . . -74.5(2) ?
    CT01 C7 Ba1 C2 . . . . -151.85(12) ?
    C8 C7 Ba1 C2 . . . . -95.79(18) ?
    C6 C7 Ba1 C2 . . . . 151.96(16) ?
    C17 C7 Ba1 C2 . . . . 28.6(2) ?
    CT01 C7 Ba1 C3 . . . . -126.10(13) ?
    C8 C7 Ba1 C3 . . . . -70.04(18) ?
    C6 C7 Ba1 C3 . . . . 177.71(17) ?
    C17 C7 Ba1 C3 . . . . 54.4(2) ?
    CT01 C7 Ba1 C8 . . . . -56.06(16) ?
    C6 C7 Ba1 C8 . . . . -112.3(2) ?
    C17 C7 Ba1 C8 . . . . 124.4(3) ?
    CT01 C7 Ba1 C6 . . . . 56.19(16) ?
    C8 C7 Ba1 C6 . . . . 112.3(2) ?
    C17 C7 Ba1 C6 . . . . -123.3(3) ?
    CT01 C7 Ba1 C9 . . . . -19.48(11) ?
    C8 C7 Ba1 C9 . . . . 36.58(16) ?
    C6 C7 Ba1 C9 . . . . -75.67(18) ?
    C17 C7 Ba1 C9 . . . . 161.0(3) ?
    CT01 C7 Ba1 C1 . . . . -145.72(15) ?
    C8 C7 Ba1 C1 . . . . -89.7(2) ?
    C6 C7 Ba1 C1 . . . . 158.10(18) ?
    C17 C7 Ba1 C1 . . . . 34.8(3) ?
    CT01 C7 Ba1 C10 . . . . 19.40(11) ?
    C8 C7 Ba1 C10 . . . . 75.46(18) ?
    C6 C7 Ba1 C10 . . . . -36.79(16) ?
    C17 C7 Ba1 C10 . . . . -160.1(3) ?
    C9 C8 Ba1 CT01 . . . . 56.19(16) ?
    C7 C8 Ba1 CT01 . . . . -56.65(16) ?
    C18 C8 Ba1 CT01 . . . . 179.3(3) ?
    CT01 C8 Ba1 CT02 . . . . -173.48(10) ?
    C9 C8 Ba1 CT02 . . . . -117.30(15) ?
    C7 C8 Ba1 CT02 . . . . 129.87(15) ?
    C18 C8 Ba1 CT02 . . . . 5.8(2) ?
    CT01 C8 Ba1 N2 . . . . -45.74(18) ?
    C9 C8 Ba1 N2 . . . . 10.4(2) ?
    C7 C8 Ba1 N2 . . . . -102.39(18) ?
    C18 C8 Ba1 N2 . . . . 133.5(2) ?
    CT01 C8 Ba1 N1 . . . . 30.91(19) ?
    C9 C8 Ba1 N1 . . . . 87.09(19) ?
    C7 C8 Ba1 N1 . . . . -25.7(2) ?
    C18 C8 Ba1 N1 . . . . -149.8(2) ?
    CT01 C8 Ba1 C2 . . . . 159.24(12) ?
    C9 C8 Ba1 C2 . . . . -144.58(16) ?
    C7 C8 Ba1 C2 . . . . 102.59(17) ?
    C18 C8 Ba1 C2 . . . . -21.5(3) ?
    CT01 C8 Ba1 C3 . . . . 172.35(14) ?
    C9 C8 Ba1 C3 . . . . -131.46(17) ?
    C7 C8 Ba1 C3 . . . . 115.70(17) ?
    C18 C8 Ba1 C3 . . . . -8.4(2) ?
    CT01 C8 Ba1 C7 . . . . 56.65(16) ?
    C9 C8 Ba1 C7 . . . . 112.8(2) ?
    C18 C8 Ba1 C7 . . . . -124.1(3) ?
    CT01 C8 Ba1 C6 . . . . 19.45(11) ?
    C9 C8 Ba1 C6 . . . . 75.64(18) ?
    C7 C8 Ba1 C6 . . . . -37.20(16) ?
    C18 C8 Ba1 C6 . . . . -161.3(3) ?
    CT01 C8 Ba1 C9 . . . . -56.19(16) ?
    C7 C8 Ba1 C9 . . . . -112.8(2) ?
    C18 C8 Ba1 C9 . . . . 123.1(3) ?
    CT01 C8 Ba1 C1 . . . . -173.09(12) ?
    C9 C8 Ba1 C1 . . . . -116.91(19) ?
    C7 C8 Ba1 C1 . . . . 130.26(18) ?
    C18 C8 Ba1 C1 . . . . 6.2(3) ?
    CT01 C8 Ba1 C10 . . . . -19.45(11) ?
    C9 C8 Ba1 C10 . . . . 36.74(16) ?
    C7 C8 Ba1 C10 . . . . -76.10(18) ?
    C18 C8 Ba1 C10 . . . . 159.8(3) ?
    C10 C6 Ba1 CT01 . . . . -55.78(16) ?
    C7 C6 Ba1 CT01 . . . . 56.60(17) ?
    C16 C6 Ba1 CT01 . . . . -179.5(3) ?
    CT01 C6 Ba1 CT02 . . . . -54.5(3) ?
    C10 C6 Ba1 CT02 . . . . -110.30(19) ?
    C7 C6 Ba1 CT02 . . . . 2.1(3) ?
    C16 C6 Ba1 CT02 . . . . 125.9(2) ?
    CT01 C6 Ba1 N2 . . . . 112.28(14) ?
    C10 C6 Ba1 N2 . . . . 56.50(17) ?
    C7 C6 Ba1 N2 . . . . 168.88(17) ?
    C16 C6 Ba1 N2 . . . . -67.3(2) ?
    CT01 C6 Ba1 N1 . . . . 168.61(14) ?
    C10 C6 Ba1 N1 . . . . 112.83(16) ?
    C7 C6 Ba1 N1 . . . . -134.78(17) ?
    C16 C6 Ba1 N1 . . . . -10.9(2) ?
    CT01 C6 Ba1 C2 . . . . -101.64(18) ?
    C10 C6 Ba1 C2 . . . . -157.42(16) ?
    C7 C6 Ba1 C2 . . . . -45.0(2) ?
    C16 C6 Ba1 C2 . . . . 78.8(3) ?
    CT01 C6 Ba1 C3 . . . . -59.72(19) ?
    C10 C6 Ba1 C3 . . . . -115.50(17) ?
    C7 C6 Ba1 C3 . . . . -3.1(2) ?
    C16 C6 Ba1 C3 . . . . 120.7(2) ?
    CT01 C6 Ba1 C7 . . . . -56.60(17) ?
    C10 C6 Ba1 C7 . . . . -112.4(2) ?
    C16 C6 Ba1 C7 . . . . 123.9(3) ?
    CT01 C6 Ba1 C8 . . . . -19.41(11) ?
    C10 C6 Ba1 C8 . . . . -75.19(17) ?
    C7 C6 Ba1 C8 . . . . 37.19(16) ?
    C16 C6 Ba1 C8 . . . . 161.1(3) ?
    CT01 C6 Ba1 C9 . . . . 19.46(11) ?
    C10 C6 Ba1 C9 . . . . -36.32(15) ?
    C7 C6 Ba1 C9 . . . . 76.06(18) ?
    C16 C6 Ba1 C9 . . . . -160.1(3) ?
    CT01 C6 Ba1 C1 . . . . -149.8(4) ?
    C10 C6 Ba1 C1 . . . . 154.4(4) ?
    C7 C6 Ba1 C1 . . . . -93.2(5) ?
    C16 C6 Ba1 C1 . . . . 30.7(6) ?
    CT01 C6 Ba1 C10 . . . . 55.78(16) ?
    C7 C6 Ba1 C10 . . . . 112.4(2) ?
    C16 C6 Ba1 C10 . . . . -123.7(3) ?
    C8 C9 Ba1 CT01 . . . . -56.89(16) ?
    C10 C9 Ba1 CT01 . . . . 56.00(16) ?
    C19 C9 Ba1 CT01 . . . . 179.7(3) ?
    CT01 C9 Ba1 CT02 . . . . 135.92(10) ?
    C8 C9 Ba1 CT02 . . . . 79.03(17) ?
    C10 C9 Ba1 CT02 . . . . -168.08(14) ?
    C19 C9 Ba1 CT02 . . . . -44.4(2) ?
    CT01 C9 Ba1 N2 . . . . -114.55(13) ?
    C8 C9 Ba1 N2 . . . . -171.44(16) ?
    C10 C9 Ba1 N2 . . . . -58.55(18) ?
    C19 C9 Ba1 N2 . . . . 65.2(2) ?
    CT01 C9 Ba1 N1 . . . . -60.22(16) ?
    C8 C9 Ba1 N1 . . . . -117.11(17) ?
    C10 C9 Ba1 N1 . . . . -4.2(2) ?
    C19 C9 Ba1 N1 . . . . 119.5(2) ?
    CT01 C9 Ba1 C2 . . . . 109.99(16) ?
    C8 C9 Ba1 C2 . . . . 53.1(2) ?
    C10 C9 Ba1 C2 . . . . 165.99(17) ?
    C19 C9 Ba1 C2 . . . . -70.3(3) ?
    CT01 C9 Ba1 C3 . . . . 111.52(14) ?
    C8 C9 Ba1 C3 . . . . 54.63(19) ?
    C10 C9 Ba1 C3 . . . . 167.52(17) ?
    C19 C9 Ba1 C3 . . . . -68.8(2) ?
    CT01 C9 Ba1 C7 . . . . 19.78(11) ?
    C8 C9 Ba1 C7 . . . . -37.10(16) ?
    C10 C9 Ba1 C7 . . . . 75.79(18) ?
    C19 C9 Ba1 C7 . . . . -160.5(3) ?
    CT01 C9 Ba1 C8 . . . . 56.89(16) ?
    C10 C9 Ba1 C8 . . . . 112.9(2) ?
    C19 C9 Ba1 C8 . . . . -123.4(3) ?
    CT01 C9 Ba1 C6 . . . . -19.66(11) ?
    C8 C9 Ba1 C6 . . . . -76.55(18) ?
    C10 C9 Ba1 C6 . . . . 36.34(16) ?
    C19 C9 Ba1 C6 . . . . 160.0(3) ?
    CT01 C9 Ba1 C1 . . . . 156.97(13) ?
    C8 C9 Ba1 C1 . . . . 100.1(2) ?
    C10 C9 Ba1 C1 . . . . -147.03(17) ?
    C19 C9 Ba1 C1 . . . . -23.3(3) ?
    CT01 C9 Ba1 C10 . . . . -56.00(16) ?
    C8 C9 Ba1 C10 . . . . -112.9(2) ?
    C19 C9 Ba1 C10 . . . . 123.7(3) ?
    CT02 C1 Ba1 CT01 . . . . -11.2(4) ?
    C5 C1 Ba1 CT01 . . . . 44.7(4) ?
    C2 C1 Ba1 CT01 . . . . -68.6(3) ?
    C11 C1 Ba1 CT01 . . . . 168.9(2) ?
    C5 C1 Ba1 CT02 . . . . 55.89(18) ?
    C2 C1 Ba1 CT02 . . . . -57.43(18) ?
    C11 C1 Ba1 CT02 . . . . -179.9(4) ?
    CT02 C1 Ba1 N2 . . . . -140.24(17) ?
    C5 C1 Ba1 N2 . . . . -84.4(2) ?
    C2 C1 Ba1 N2 . . . . 162.32(19) ?
    C11 C1 Ba1 N2 . . . . 39.9(3) ?
    CT02 C1 Ba1 N1 . . . . 162.34(17) ?
    C5 C1 Ba1 N1 . . . . -141.8(2) ?
    C2 C1 Ba1 N1 . . . . 104.91(19) ?
    C11 C1 Ba1 N1 . . . . -17.5(3) ?
    CT02 C1 Ba1 C2 . . . . 57.43(18) ?
    C5 C1 Ba1 C2 . . . . 113.3(3) ?
    C11 C1 Ba1 C2 . . . . -122.4(4) ?
    CT02 C1 Ba1 C3 . . . . 19.66(13) ?
    C5 C1 Ba1 C3 . . . . 75.6(2) ?
    C2 C1 Ba1 C3 . . . . -37.77(17) ?
    C11 C1 Ba1 C3 . . . . -160.2(3) ?
    CT02 C1 Ba1 C7 . . . . 46.4(3) ?
    C5 C1 Ba1 C7 . . . . 102.2(2) ?
    C2 C1 Ba1 C7 . . . . -11.1(3) ?
    C11 C1 Ba1 C7 . . . . -133.5(3) ?
    CT02 C1 Ba1 C8 . . . . -0.9(3) ?
    C5 C1 Ba1 C8 . . . . 55.0(3) ?
    C2 C1 Ba1 C8 . . . . -58.3(2) ?
    C11 C1 Ba1 C8 . . . . 179.2(2) ?
    CT02 C1 Ba1 C6 . . . . 120.2(4) ?
    C5 C1 Ba1 C6 . . . . 176.1(4) ?
    C2 C1 Ba1 C6 . . . . 62.8(5) ?
    C11 C1 Ba1 C6 . . . . -59.7(6) ?
    CT02 C1 Ba1 C9 . . . . -46.4(3) ?
    C5 C1 Ba1 C9 . . . . 9.4(3) ?
    C2 C1 Ba1 C9 . . . . -103.9(2) ?
    C11 C1 Ba1 C9 . . . . 133.7(3) ?
    CT02 C1 Ba1 C10 . . . . -98.5(3) ?
    C5 C1 Ba1 C10 . . . . -42.6(4) ?
    C2 C1 Ba1 C10 . . . . -156.0(2) ?
    C11 C1 Ba1 C10 . . . . 81.6(4) ?
    C6 C10 Ba1 CT01 . . . . 57.19(17) ?
    C9 C10 Ba1 CT01 . . . . -56.53(16) ?
    C20 C10 Ba1 CT01 . . . . -179.8(3) ?
    CT01 C10 Ba1 CT02 . . . . 77.78(19) ?
    C6 C10 Ba1 CT02 . . . . 134.97(15) ?
    C9 C10 Ba1 CT02 . . . . 21.3(2) ?
    C20 C10 Ba1 CT02 . . . . -102.0(2) ?
    CT01 C10 Ba1 N2 . . . . 178.56(15) ?
    C6 C10 Ba1 N2 . . . . -124.25(17) ?
    C9 C10 Ba1 N2 . . . . 122.03(18) ?
    C20 C10 Ba1 N2 . . . . -1.2(2) ?
    CT01 C10 Ba1 N1 . . . . -126.85(13) ?
    C6 C10 Ba1 N1 . . . . -69.66(16) ?
    C9 C10 Ba1 N1 . . . . 176.62(16) ?
    C20 C10 Ba1 N1 . . . . 53.4(2) ?
    CT01 C10 Ba1 C2 . . . . 14.7(5) ?
    C6 C10 Ba1 C2 . . . . 71.9(4) ?
    C9 C10 Ba1 C2 . . . . -41.8(5) ?
    C20 C10 Ba1 C2 . . . . -165.0(3) ?
    CT01 C10 Ba1 C3 . . . . 38.4(2) ?
    C6 C10 Ba1 C3 . . . . 95.6(2) ?
    C9 C10 Ba1 C3 . . . . -18.1(2) ?
    C20 C10 Ba1 C3 . . . . -141.4(2) ?
    CT01 C10 Ba1 C7 . . . . -19.83(11) ?
    C6 C10 Ba1 C7 . . . . 37.36(16) ?
    C9 C10 Ba1 C7 . . . . -76.36(18) ?
    C20 C10 Ba1 C7 . . . . 160.4(3) ?
    CT01 C10 Ba1 C8 . . . . 19.74(11) ?
    C6 C10 Ba1 C8 . . . . 76.93(17) ?
    C9 C10 Ba1 C8 . . . . -36.79(16) ?
    C20 C10 Ba1 C8 . . . . -160.0(3) ?
    CT01 C10 Ba1 C6 . . . . -57.19(17) ?
    C9 C10 Ba1 C6 . . . . -113.7(2) ?
    C20 C10 Ba1 C6 . . . . 123.0(3) ?
    CT01 C10 Ba1 C9 . . . . 56.53(16) ?
    C6 C10 Ba1 C9 . . . . 113.7(2) ?
    C20 C10 Ba1 C9 . . . . -123.2(3) ?
    CT01 C10 Ba1 C1 . . . . 137.1(2) ?
    C6 C10 Ba1 C1 . . . . -165.7(2) ?
    C9 C10 Ba1 C1 . . . . 80.5(3) ?
    C20 C10 Ba1 C1 . . . . -42.7(4) ?
_iucr_refine_instructions_details
;
TITL CBAB in Pbca
CELL  0.71073  15.5514  17.0223  20.8646   90.000   90.000   90.000
ZERR     8.00   0.0068   0.0074   0.0091    0.000    0.000    0.000
LATT   1
SYMM  1/2 - X, - Y, 1/2 + Z
SYMM  1/2 + X, 1/2 - Y, - Z
SYMM  - X, 1/2 + Y, 1/2 - Z
SFAC  C    H    N    BA
UNIT  240  304  16   8
MERG   2
FMAP   2
PLAN   25
SIZE     0.12   0.15   0.18
ACTA    50.00
BOND   $H
LIST   4
WPDB  -2
L.S.   8
TEMP   173.00
WGHT    0.028800    6.138900
FVAR       0.06576
C1    1    0.497818    0.308863    0.224438    11.00000    0.04703    0.04088 =
         0.03731    0.00146    0.01581    0.01049
C2    1    0.564834    0.362668    0.236975    11.00000    0.05060    0.04437 =
         0.03005   -0.00786   -0.00145    0.01569
C3    1    0.563450    0.420649    0.188372    11.00000    0.04553    0.03376 =
         0.04330   -0.00391    0.00386    0.00743
C4    1    0.496006    0.401593    0.146023    11.00000    0.04016    0.04596 =
         0.03582    0.00296    0.00483    0.01794
C5    1    0.455452    0.332601    0.168249    11.00000    0.03153    0.05038 =
         0.04367   -0.00226    0.00708    0.00735
C6    1    0.787946    0.244090    0.046687    11.00000    0.02950    0.03044 =
         0.03500    0.00115    0.00577    0.00271
C7    1    0.792608    0.326142    0.058659    11.00000    0.02936    0.03415 =
         0.03623    0.00398    0.00374   -0.00587
C8    1    0.727659    0.363596    0.021911    11.00000    0.03428    0.02786 =
         0.03550    0.00780    0.00643   -0.00171
C9    1    0.682291    0.305011   -0.012180    11.00000    0.03369    0.03277 =
         0.03138    0.00665    0.00008   -0.00061
C10   1    0.719742    0.231401    0.003091    11.00000    0.03682    0.02810 =
         0.02820   -0.00205    0.00454   -0.00193
C11   1    0.474669    0.237952    0.265160    11.00000    0.08208    0.05751 =
         0.05404    0.01209    0.03586    0.01268
AFIX 137
H11A  2    0.426089    0.250398    0.291670    11.00000   -1.50000
H11B  2    0.522715    0.224153    0.291766    11.00000   -1.50000
H11C  2    0.460578    0.194500    0.237774    11.00000   -1.50000
AFIX   0
C12   1    0.630444    0.356547    0.289595    11.00000    0.09120    0.07515 =
         0.05093   -0.02278   -0.02679    0.03471
AFIX 137
H12A  2    0.674235    0.319717    0.277397    11.00000   -1.50000
H12B  2    0.603014    0.338895    0.328216    11.00000   -1.50000
H12C  2    0.656004    0.407118    0.296793    11.00000   -1.50000
AFIX   0
C13   1    0.621469    0.491326    0.184382    11.00000    0.07302    0.04494 =
         0.08334   -0.01570    0.00599   -0.00793
AFIX 137
H13A  2    0.608057    0.526954    0.218619    11.00000   -1.50000
H13B  2    0.613023    0.517222    0.143996    11.00000   -1.50000
H13C  2    0.680309    0.474852    0.187987    11.00000   -1.50000
AFIX   0
C14   1    0.469005    0.448039    0.087230    11.00000    0.07210    0.07511 =
         0.04936    0.01729    0.00507    0.03390
AFIX 137
H14A  2    0.489084    0.421828    0.049339    11.00000   -1.50000
H14B  2    0.493422    0.499779    0.089220    11.00000   -1.50000
H14C  2    0.407440    0.451871    0.085966    11.00000   -1.50000
AFIX   0
C15   1    0.376554    0.293517    0.139801    11.00000    0.03257    0.08813 =
         0.08559   -0.00773    0.00038   -0.00007
AFIX 137
H15A  2    0.325698    0.316924    0.157563    11.00000   -1.50000
H15B  2    0.377382    0.238445    0.149696    11.00000   -1.50000
H15C  2    0.376644    0.300443    0.094139    11.00000   -1.50000
AFIX   0
C16   1    0.845372    0.181479    0.074547    11.00000    0.04423    0.04641 =
         0.05083    0.00476    0.00029    0.01453
AFIX 137
H16A  2    0.817238    0.157376    0.110472    11.00000   -1.50000
H16B  2    0.898434    0.204773    0.088392    11.00000   -1.50000
H16C  2    0.857023    0.142407    0.042524    11.00000   -1.50000
AFIX   0
C17   1    0.854284    0.365383    0.104064    11.00000    0.04874    0.05288 =
         0.05455   -0.00049   -0.00893   -0.01301
AFIX 137
H17A  2    0.838315    0.353329    0.147407    11.00000   -1.50000
H17B  2    0.852392    0.421217    0.097731    11.00000   -1.50000
H17C  2    0.911499    0.346644    0.096025    11.00000   -1.50000
AFIX   0
C18   1    0.711931    0.450792    0.016355    11.00000    0.05120    0.02913 =
         0.06385    0.00984    0.00653   -0.00228
AFIX 137
H18A  2    0.728468    0.468376   -0.025589    11.00000   -1.50000
H18B  2    0.745323    0.477965    0.048075    11.00000   -1.50000
H18C  2    0.651995    0.461518    0.023044    11.00000   -1.50000
AFIX   0
C19   1    0.609083    0.318481   -0.058060    11.00000    0.05167    0.05319 =
         0.04667    0.01101   -0.01108    0.00036
AFIX 137
H19A  2    0.581514    0.367461   -0.048163    11.00000   -1.50000
H19B  2    0.568236    0.276466   -0.054174    11.00000   -1.50000
H19C  2    0.630803    0.320108   -0.101108    11.00000   -1.50000
AFIX   0
C20   1    0.692921    0.152992   -0.024189    11.00000    0.05931    0.03490 =
         0.04328   -0.01034    0.00138   -0.00174
AFIX 137
H20A  2    0.731193    0.138653   -0.058342    11.00000   -1.50000
H20B  2    0.635301    0.156665   -0.040425    11.00000   -1.50000
H20C  2    0.695214    0.113801    0.008853    11.00000   -1.50000
AFIX   0
C21   1    0.724689    0.149273    0.250754    11.00000    0.03524    0.04164 =
         0.06590   -0.00204   -0.01033   -0.00179
AFIX  43
H21   2    0.761212    0.192535    0.250661    11.00000   -1.20000
AFIX   0
C22   1    0.734882    0.094737    0.298893    11.00000    0.04021    0.06676 =
         0.05184    0.00164   -0.01176    0.00727
AFIX  43
H22   2    0.775909    0.101442    0.330858    11.00000   -1.20000
AFIX   0
C23   1    0.681930    0.029823    0.297876    11.00000    0.04896    0.06236 =
         0.05099    0.02070    0.00012    0.00821
AFIX  43
H23   2    0.687346   -0.008827    0.329119    11.00000   -1.20000
AFIX   0
C24   1    0.621068    0.022466    0.250464    11.00000    0.03707    0.04131 =
         0.04951    0.01098    0.00085   -0.00111
AFIX  43
H24   2    0.585079   -0.021149    0.249409    11.00000   -1.20000
AFIX   0
C25   1    0.613749    0.080825    0.204055    11.00000    0.02720    0.03080 =
         0.03547    0.00034    0.00617    0.00264
C26   1    0.547501    0.077176    0.152422    11.00000    0.02844    0.02645 =
         0.03441   -0.00043    0.00505    0.00101
C27   1    0.490408    0.015119    0.146878    11.00000    0.04535    0.03501 =
         0.04564    0.00345   -0.00213   -0.00717
AFIX  43
H27   2    0.493121   -0.026819    0.175373    11.00000   -1.20000
AFIX   0
C28   1    0.429550    0.015887    0.098881    11.00000    0.05300    0.04933 =
         0.05543   -0.00240   -0.00830   -0.01868
AFIX  43
H28   2    0.391239   -0.025739    0.094627    11.00000   -1.20000
AFIX   0
C29   1    0.425726    0.078181    0.057488    11.00000    0.05022    0.06826 =
         0.04387    0.00157   -0.01330   -0.01177
AFIX  43
H29   2    0.384989    0.080132    0.024895    11.00000   -1.20000
AFIX   0
C30   1    0.484251    0.137658    0.065877    11.00000    0.05935    0.04918 =
         0.04624    0.01250   -0.01145   -0.00842
AFIX  43
H30   2    0.481979    0.180138    0.037899    11.00000   -1.20000
AFIX   0
N1    3    0.665948    0.144377    0.204132    11.00000    0.03015    0.03256 =
         0.04868    0.00206   -0.00222   -0.00009
N2    3    0.544256    0.138395    0.111672    11.00000    0.04192    0.03783 =
         0.04128    0.00752   -0.00260   -0.00779
BA01  4    0.633368    0.280277    0.125109    11.00000    0.03424    0.02184 =
         0.03569    0.00254    0.00936   -0.00059
CT01  1   10.742048   10.294048   10.023634    10.00000   10.01000
CT02  1   10.515512   10.365274   10.192812    10.00000   10.01000
HKLF 4
REM  CBABsr in Pbca
REM R1 =  0.0274 for   3985 Fo > 4sig(Fo)  and  0.0385 for all   5034 data
REM    308 parameters refined using      0 restraints
END
WGHT      0.0287      6.1451
REM Highest difference peak  0.865,  deepest hole -0.526,  1-sigma level  0.066
Q1    1   0.5987  0.2797  0.3750  11.00000  0.05    0.86
Q2    1   0.6363  0.1579  0.1266  11.00000  0.05    0.79
Q3    1   0.6220  0.3083  0.0881  11.00000  0.05    0.54
Q4    1   0.5989  0.2782  0.0983  11.00000  0.05    0.51
Q5    1   0.6114  0.2652  0.0871  11.00000  0.05    0.49
Q6    1   0.6269  0.3133  0.1574  11.00000  0.05    0.42
Q7    1   0.6445  0.2189  0.1112  11.00000  0.05    0.33
Q8    1   0.6280  0.2502  0.1590  11.00000  0.05    0.33
Q9    1   0.8561  0.1923  0.1208  11.00000  0.05    0.33
Q10   1   0.9008  0.1768  0.0413  11.00000  0.05    0.31
Q11   1   0.8085  0.1203  0.0726  11.00000  0.05    0.30
Q12   1   0.6464  0.1294 -0.0073  11.00000  0.05    0.28
Q13   1   0.7941  0.2464  0.2028  11.00000  0.05    0.26
Q14   1   0.4968  0.4103  0.1196  11.00000  0.05    0.25
Q15   1   0.5879  0.0767  0.1760  11.00000  0.05    0.25
Q16   1   0.5393  0.3319  0.2299  11.00000  0.05    0.25
Q17   1   0.6315  0.0402  0.1242  11.00000  0.05    0.25
Q18   1   0.4819  0.3240  0.1907  11.00000  0.05    0.24
Q19   1   0.7216  0.3383 -0.0032  11.00000  0.05    0.24
Q20   1   0.6166  0.3705 -0.0872  11.00000  0.05    0.23
Q21   1   0.5548  0.3978  0.1513  11.00000  0.05    0.23
Q22   1   0.4267  0.3916  0.0496  11.00000  0.05    0.23
Q23   1   0.7824  0.3506  0.0280  11.00000  0.05    0.22
Q24   1   0.6474  0.1786  0.1829  11.00000  0.05    0.22
Q25   1   0.6577  0.4878  0.1568  11.00000  0.05    0.22
;
