# Supplementary material for: (2,2′-Bipyrid­yl-κ2 N,N′)bis­(η5-penta­methyl­cyclo­penta­dien­yl)barium
Source: Acta Crystallogr Sect E Struct Rep Online. 2013 Jul 3;69(Pt 8):m429. doi: 10.1107/S1600536813017170 (PMC3793675; doi:10.1107/S1600536813017170)
Supplement: Supplementary file 2 [file e-69-0m429-Isup2.hkl]

# 
# h,k,l, Fc-squared, Fo-squared, sigma(Fo-squared) and status flag 
# 
data_I
_shelx_title ' CBABsr in Pbca' 
_shelx_refln_list_code          4 
_shelx_F_calc_maximum      478.75 
_exptl_crystal_F_000      2304.00 
_reflns_d_resolution_high  0.8270 
 
loop_ 
 _symmetry_equiv_pos_as_xyz 
 'x, y, z' 
 '-x+1/2, -y, z+1/2' 
 'x+1/2, -y+1/2, -z' 
 '-x, y+1/2, -z+1/2' 
 '-x, -y, -z' 
 'x-1/2, y, -z-1/2' 
 '-x-1/2, y-1/2, z' 
 'x, -y-1/2, z-1/2' 
 
_cell_length_a    15.5514 
_cell_length_b    17.0223 
_cell_length_c    20.8646 
_cell_angle_alpha  90.000 
_cell_angle_beta   90.000 
_cell_angle_gamma  90.000 
 
_shelx_F_squared_multiplier     1.000 
 
loop_ 
 _refln_index_h 
 _refln_index_k 
 _refln_index_l 
 _refln_F_squared_calc 
 _refln_F_squared_meas 
 _refln_F_squared_sigma 
 _refln_observed_status 
   4   0   0    91107.43    92752.35   2627.34 o 
   6   0   0    23950.88    24522.57    760.91 o 
   8   0   0    74736.76    78459.28   2280.42 o 
  10   0   0     8930.23     8124.85    335.36 o 
  12   0   0    39032.15    41362.04   1288.23 o 
  16   0   0     8017.78     7976.83    302.98 o 
   4   1   0    21164.45    21273.35    457.88 o 
   6   1   0    67067.10    67959.02   1390.90 o 
   8   1   0     1679.55     1310.92    120.27 o 
  10   1   0    27627.66    28800.00    651.67 o 
  12   1   0    14840.14    16347.00    445.88 o 
  14   1   0    11592.19    12452.62    317.97 o 
  16   1   0     1313.96     1272.04    106.39 o 
   2   2   0    29220.89    32202.62    635.54 o 
   4   2   0    83788.35    89572.52   1427.57 o 
   6   2   0    20485.68    21662.33    489.69 o 
   8   2   0    48923.18    54448.89   1300.39 o 
  10   2   0     9879.23     9201.79    335.61 o 
  12   2   0    24615.93    25846.66    570.81 o 
  14   2   0     9374.21     9366.15    255.51 o 
  16   2   0     1864.90     1952.00    129.52 o 
  18   2   0     3956.69     3876.24    198.90 o 
   2   3   0    23106.60    25137.84    408.01 o 
   4   3   0     1091.01     1104.19     66.76 o 
   6   3   0    91006.32    93837.70   1296.40 o 
   8   3   0    13017.32    12857.50    260.24 o 
  10   3   0    13298.39    12870.34    216.59 o 
  12   3   0     4366.52     4194.61    178.09 o 
  14   3   0     3603.94     3598.06    137.22 o 
  16   3   0     9583.93    10183.24    367.73 o 
  18   3   0     1901.32     1887.24    143.39 o 
   0   4   0    20746.19    20729.12    728.41 o 
   2   4   0      147.50      184.95     11.09 o 
   4   4   0    71194.94    73567.37   1009.06 o 
   6   4   0     4422.60     4703.17     88.93 o 
   8   4   0    38873.44    40015.23    578.64 o 
  10   4   0       87.71       38.89     21.07 o 
  12   4   0    14052.99    13809.88    349.23 o 
  14   4   0     5018.41     5326.63    175.04 o 
  16   4   0     3728.23     3803.06    205.84 o 
  18   4   0     3575.27     3684.28    201.21 o 
   2   5   0    24266.40    25689.87    319.02 o 
   4   5   0     7769.01     7672.29    119.04 o 
   6   5   0    39558.33    44093.98    620.68 o 
   8   5   0     4988.87     4874.09     86.69 o 
  10   5   0    12764.43    13047.94    252.74 o 
  12   5   0     3074.16     2908.83    102.99 o 
  14   5   0     6093.12     5755.68    282.16 o 
  16   5   0     2572.27     2551.26    107.79 o 
  18   5   0      272.80      141.08     85.57 o 
   0   6   0     1216.62     1438.48     35.15 o 
   2   6   0      578.08      528.52     16.20 o 
   4   6   0     2462.75     2305.88     46.24 o 
   6   6   0     2386.40     2939.85     60.85 o 
   8   6   0     6548.84     7077.05    126.24 o 
  10   6   0     2290.33     2246.15    188.49 o 
  12   6   0     3529.66     3615.40    119.38 o 
  14   6   0     2432.91     2539.59    102.20 o 
  16   6   0      551.70      546.90     62.95 o 
   2   7   0     2848.41     2674.37     64.91 o 
   4   7   0     3392.57     3892.91     79.43 o 
   6   7   0      487.41      526.39     27.11 o 
   8   7   0     1637.58     1355.06     67.65 o 
  10   7   0     1696.42     1537.26     69.49 o 
  12   7   0     3879.74     3905.25    222.03 o 
  14   7   0      187.81      150.33     45.79 o 
  16   7   0      218.52      336.37     60.24 o 
   0   8   0     2735.58     3388.47    114.97 o 
   2   8   0      320.09      546.31     20.40 o 
   4   8   0      530.28      570.54     42.40 o 
   6   8   0       49.49       19.80     20.40 o 
   8   8   0     1206.20     1164.83     57.24 o 
  10   8   0      339.57      310.46     40.04 o 
  12   8   0        3.20      -25.93     48.57 o 
  14   8   0      732.53      622.35     61.31 o 
  16   8   0       67.88       46.56     82.10 o 
   2   9   0       77.79      190.93     29.73 o 
   4   9   0     2874.22     3412.63     66.48 o 
   6   9   0     1144.89      906.50     32.86 o 
   8   9   0      502.45      387.12     39.25 o 
  10   9   0      470.25      348.80     43.31 o 
  12   9   0      283.07      274.29     50.38 o 
  14   9   0      122.45       83.85     44.95 o 
  16   9   0      281.05      312.36     66.99 o 
   0  10   0      538.75      485.20     47.31 o 
   2  10   0     2201.22     2381.80     47.30 o 
   4  10   0    13821.39    14381.53    219.04 o 
   6  10   0      529.75      470.76     33.50 o 
   8  10   0    11344.40    11164.93    624.45 o 
  10  10   0       53.16      101.56     36.77 o 
  12  10   0       12.29      -13.05     33.88 o 
  14  10   0      349.87      304.65     76.32 o 
  16  10   0     3389.04     3180.20    134.10 o 
   2  11   0    12455.80    12475.20    172.76 o 
   4  11   0     2188.43     2019.88     50.32 o 
   6  11   0     9397.80     9786.21    236.21 o 
   8  11   0     1342.50     1337.44     69.37 o 
  10  11   0     4107.36     4339.12    139.82 o 
  12  11   0      886.77      724.38     64.58 o 
  14  11   0     2439.42     2207.91    134.14 o 
   0  12   0     9708.42     9155.06    173.00 o 
   2  12   0     1358.43     1408.52     38.62 o 
   4  12   0    19685.07    20115.56    301.31 o 
   6  12   0     4118.25     4035.54    179.24 o 
   8  12   0    12788.38    13000.31    309.75 o 
  10  12   0     2909.57     2849.56    115.64 o 
  12  12   0     2399.64     2569.21    111.21 o 
  14  12   0     1702.52     1637.67     96.49 o 
   2  13   0    32732.69    34095.81    437.88 o 
   4  13   0     1783.53     1494.84     93.58 o 
   6  13   0     3865.50     3841.56    127.20 o 
   8  13   0     1615.35     1320.61     72.65 o 
  10  13   0     6989.13     7378.65    249.78 o 
  12  13   0     5626.53     5698.19    181.44 o 
  14  13   0     2267.51     2254.30    130.67 o 
   0  14   0    48035.64    49714.14    807.60 o 
   2  14   0       44.03       62.72     18.83 o 
   4  14   0    30715.88    32031.62    672.53 o 
   6  14   0      636.09      461.89     55.51 o 
   8  14   0    12823.82    13409.01    325.14 o 
  10  14   0     8775.08     8629.65    284.47 o 
  12  14   0     7344.07     7779.22    257.88 o 
   2  15   0    46288.81    48308.32    790.93 o 
   4  15   0     2307.42     2218.89     92.30 o 
   6  15   0    15566.53    15626.35    365.18 o 
   8  15   0     4029.51     3846.93    282.16 o 
  10  15   0    14533.44    14904.49    387.39 o 
  12  15   0     4653.61     4756.80    360.80 o 
   0  16   0    25879.40    26061.24    552.93 o 
   2  16   0      733.78      573.56    146.86 o 
   4  16   0    23108.48    23194.38    510.73 o 
   6  16   0     1531.21     1422.57     81.72 o 
   8  16   0    14728.86    14966.18    362.88 o 
  10  16   0     3010.98     2806.67    122.62 o 
   2  17   0    17623.37    17010.61    564.32 o 
   4  17   0     3024.69     2917.36    113.44 o 
   6  17   0    15464.66    15841.32    378.27 o 
   8  17   0     1466.17     1310.40     85.75 o 
  10  17   0     8126.85     8084.01    236.86 o 
   2  18   0      677.64      476.44     80.95 o 
   4  18   0    14072.91    14341.64    501.88 o 
   6  18   0     1030.54      862.54     76.32 o 
   8  18   0     9466.11     9252.60    258.25 o 
   2  19   0     8989.78     9033.78    351.54 o 
   4  19   0      194.11      173.46     78.64 o 
   6  19   0    14683.32    14982.29    536.57 o 
   2   1   1       41.53       13.88     23.13 o 
   3   1   1     8982.74     9438.12    147.98 o 
   4   1   1     4788.73     4675.86     77.93 o 
   5   1   1      220.02      235.85     26.58 o 
   6   1   1     4156.49     3665.24     86.32 o 
   7   1   1     1795.26     1411.94     54.35 o 
   8   1   1       24.85       44.46     20.79 o 
   9   1   1     2097.16     1781.58     56.29 o 
  10   1   1       86.93       99.12     30.03 o 
  11   1   1     1190.73     1069.89     55.89 o 
  12   1   1      863.12      749.38     52.92 o 
  13   1   1       15.93      -24.47     39.45 o 
  14   1   1      101.59       96.37     45.51 o 
  15   1   1       11.98        0.00     53.19 o 
  16   1   1     2265.70     2094.09     94.68 o 
  17   1   1       30.12      134.14     69.38 o 
   1   2   1    22575.42    23203.43    449.91 o 
   2   2   1    13825.59    15213.84    175.81 o 
   3   2   1       56.55       18.86      8.24 o 
   4   2   1    13566.27    13264.34    165.82 o 
   5   2   1     2607.58     2418.57     46.56 o 
   6   2   1     3035.41     3049.34     75.45 o 
   7   2   1     8513.49     8757.16    113.74 o 
   8   2   1     4274.11     4028.73     65.74 o 
   9   2   1      787.29      669.94     35.21 o 
  10   2   1      353.56      224.18     37.22 o 
  11   2   1      113.25      109.79     22.06 o 
  12   2   1     1636.41     1653.05     56.17 o 
  13   2   1     1768.95     1763.01     77.77 o 
  14   2   1     3753.10     3641.59    118.15 o 
  15   2   1      575.91      537.95     70.10 o 
  16   2   1     1541.90     1615.79     85.04 o 
  17   2   1     1462.64     1419.31     84.42 o 
  18   2   1      892.39     1103.20    115.64 o 
   1   3   1    11869.77    12884.67    148.90 o 
   2   3   1     8964.11     9148.86    110.03 o 
   3   3   1     8466.76     8604.35    117.34 o 
   4   3   1     1295.52     1202.66     30.17 o 
   5   3   1    23585.17    24870.66    272.07 o 
   6   3   1    19416.04    20905.53    236.60 o 
   7   3   1    13101.31    13282.65    160.83 o 
   8   3   1     1310.25     1073.17     36.96 o 
   9   3   1      554.36      614.96     25.69 o 
  10   3   1     2578.82     2407.69     60.03 o 
  11   3   1     3813.98     3695.84     83.37 o 
  12   3   1      787.39      601.82     51.52 o 
  13   3   1       89.60       32.82     29.23 o 
  14   3   1     2559.12     2603.26     70.04 o 
  15   3   1     1600.18     1563.65     60.53 o 
  16   3   1     1650.35     1641.09     80.06 o 
  17   3   1      379.57      418.37     68.16 o 
  18   3   1      641.79      675.34     99.45 o 
   0   4   1    80339.11    83242.78    917.29 o 
   1   4   1     4142.45     4504.17     46.46 o 
   2   4   1       36.62       10.20      4.03 o 
   3   4   1    12681.29    12343.34    126.33 o 
   4   4   1    37962.26    39611.34    390.20 o 
   5   4   1    17433.25    17462.39    182.33 o 
   6   4   1      642.49      569.61     22.90 o 
   7   4   1     2671.11     2681.98     46.56 o 
   8   4   1    18681.63    19161.87    222.84 o 
   9   4   1    12448.89    12931.00    161.11 o 
  10   4   1     1451.58     1387.75     81.35 o 
  11   4   1     2576.41     2500.90     98.22 o 
  12   4   1     8755.59     8877.36    162.94 o 
  13   4   1     3226.39     3258.40     88.13 o 
  14   4   1     1319.23     1393.28     70.44 o 
  15   4   1      261.38      307.84     40.18 o 
  16   4   1     3217.99     3250.90    110.27 o 
  17   4   1     2010.57     2055.22    135.54 o 
  18   4   1      882.35      910.23    136.45 o 
   1   5   1    51140.37    54557.31    428.14 o 
   2   5   1    42533.03    44881.85    410.42 o 
   3   5   1    65727.61    67465.08    760.76 o 
   4   5   1     1099.66     1060.27     19.37 o 
   5   5   1    20840.41    22660.94    231.76 o 
   6   5   1    23625.05    25173.55    259.55 o 
   7   5   1    32628.49    34613.10    353.34 o 
   8   5   1     5264.98     5283.83     72.19 o 
   9   5   1      150.27       79.86     16.52 o 
  10   5   1    15638.08    15819.46    209.69 o 
  11   5   1    10786.90    10559.52    184.77 o 
  12   5   1     3693.16     3436.97     85.28 o 
  13   5   1     1447.40     1431.96     55.27 o 
  14   5   1     1562.83     1420.00     57.14 o 
  15   5   1     3675.05     3503.82     83.58 o 
  16   5   1     1453.09     1467.73     59.51 o 
  17   5   1        0.90       -8.16     38.62 o 
  18   5   1      490.43      503.67     71.73 o 
   0   6   1    39033.54    38581.75    432.63 o 
   1   6   1    35288.23    37154.61    295.07 o 
   2   6   1     1651.70     1443.94     22.32 o 
   3   6   1    15025.49    16400.27    157.46 o 
   4   6   1    20612.14    19362.83    197.21 o 
   5   6   1    28089.44    28597.19    287.38 o 
   6   6   1     3948.84     4311.99     56.85 o 
   7   6   1      875.28      684.14     20.16 o 
   8   6   1    22057.99    22801.18    272.30 o 
   9   6   1     7083.81     6738.36    104.31 o 
  10   6   1     4452.35     4015.49     90.08 o 
  11   6   1      721.72      758.98     34.96 o 
  12   6   1     7023.42     7227.68    151.74 o 
  13   6   1     7953.87     7789.53    151.21 o 
  14   6   1     2764.49     2780.79     75.99 o 
  15   6   1      417.19      404.39     38.92 o 
  16   6   1     1236.68     1303.29     57.80 o 
  17   6   1     4392.95     4605.10    111.86 o 
   1   7   1    59131.34    60456.42    476.61 o 
   2   7   1    39415.16    40449.82    373.72 o 
   3   7   1    29991.18    30450.63    284.53 o 
   4   7   1     7889.48     7579.63     93.75 o 
   5   7   1     2096.72     1814.99     30.11 o 
   6   7   1    17014.75    17218.31    181.92 o 
   7   7   1    34953.48    36970.60    397.19 o 
   8   7   1     6973.93     6670.85    102.74 o 
   9   7   1     1213.96     1220.91     64.09 o 
  10   7   1     7405.74     7055.16    130.06 o 
  11   7   1    10439.28    10320.02    226.00 o 
  12   7   1     6624.03     6676.79    130.36 o 
  13   7   1      478.70      499.02     36.36 o 
  14   7   1     2166.61     2231.39     69.65 o 
  15   7   1     8744.06     8945.51    245.36 o 
  16   7   1     2580.62     2683.35     81.80 o 
  17   7   1       80.22       74.91     36.36 o 
   0   8   1    51704.48    53435.10    599.13 o 
   1   8   1    15592.38    14464.53    122.16 o 
   2   8   1      653.73      421.17     12.71 o 
   3   8   1    22866.34    25150.13    238.75 o 
   4   8   1    36947.29    37873.77    376.32 o 
   5   8   1    31170.07    32682.58    328.57 o 
   6   8   1    10940.75    11259.42    125.72 o 
   7   8   1     1310.04     1230.89     39.38 o 
   8   8   1    19449.61    19692.93    264.71 o 
   9   8   1    16362.46    16126.32    394.91 o 
  10   8   1     2452.49     2284.18     62.73 o 
  11   8   1        3.36       -4.45     20.77 o 
  12   8   1     3476.48     3569.80     86.12 o 
  13   8   1     6292.87     6470.64    130.94 o 
  14   8   1     4821.31     5155.25    154.23 o 
  15   8   1      362.33      395.12     41.71 o 
  16   8   1     2661.56     2783.26     84.10 o 
  17   8   1     4108.42     4405.66    166.52 o 
   1   9   1    13229.16    12893.06    111.43 o 
   2   9   1    48407.67    51310.93    474.34 o 
   3   9   1    26285.38    27792.54    264.17 o 
   4   9   1      381.44      319.19     13.80 o 
   5   9   1     8422.36     8472.57     97.60 o 
   6   9   1    16054.53    16306.60    204.29 o 
   7   9   1    20666.81    19760.99    246.09 o 
   8   9   1     4527.32     4566.19     94.19 o 
   9   9   1     2490.11     2260.85     61.52 o 
  10   9   1    13355.41    14368.91    235.59 o 
  11   9   1     9838.34    10108.78    288.29 o 
  12   9   1     3520.15     3504.81     87.28 o 
  13   9   1      391.59      417.79     38.13 o 
  14   9   1     4081.95     4213.25    103.20 o 
  15   9   1     7109.98     7419.98    152.91 o 
  16   9   1     1964.78     2353.61    107.16 o 
   0  10   1    20397.29    20536.00    243.37 o 
   1  10   1    14595.04    14920.87    128.51 o 
   2  10   1     2578.67     2426.45     35.64 o 
   3  10   1    12917.84    13848.11    140.35 o 
   4  10   1    41758.77    43696.00    435.15 o 
   5  10   1    20998.01    21349.00    237.75 o 
   6  10   1      465.94      312.72     19.86 o 
   7  10   1     1777.92     1696.63     51.13 o 
   8  10   1    18355.55    18823.83    293.36 o 
   9  10   1    20226.28    21006.58    326.00 o 
  10  10   1     4642.58     4714.48    102.32 o 
  11  10   1       10.11       27.18     23.98 o 
  12  10   1     6237.01     6194.83    128.63 o 
  13  10   1     5369.85     5503.37    121.12 o 
  14  10   1     2541.90     2836.68     84.09 o 
  15  10   1       12.28      -13.09     32.78 o 
  16  10   1     1055.44      986.26     58.03 o 
   1  11   1     5010.92     4659.13     49.44 o 
   2  11   1    19088.48    19667.60    194.03 o 
   3  11   1    11684.96    11683.54    122.46 o 
   4  11   1      133.35       47.05     11.19 o 
   5  11   1     3999.74     3691.64     63.55 o 
   6  11   1    13784.80    13857.27    196.89 o 
   7  11   1     4354.49     4124.79     89.56 o 
   8  11   1      773.24      544.35     34.85 o 
   9  11   1     2339.66     2330.04    112.14 o 
  10  11   1    10237.33    10374.85    184.95 o 
  11  11   1     8735.54     9106.56    184.58 o 
  12  11   1     1903.25     1695.06     62.12 o 
  13  11   1       67.74       35.53     31.85 o 
  14  11   1     3313.64     3410.81    142.54 o 
  15  11   1     4185.18     4269.34    110.41 o 
   0  12   1    13378.53    13394.47    168.84 o 
   1  12   1     2900.83     2758.66     35.24 o 
   2  12   1      752.50      578.53     18.88 o 
   3  12   1     4760.92     4566.29     58.88 o 
   4  12   1    21974.67    21718.60    266.04 o 
   5  12   1    11694.95    12024.38    174.56 o 
   6  12   1       56.45       32.80     20.66 o 
   7  12   1     3405.54     3338.55     79.74 o 
   8  12   1     6860.24     6949.66    134.07 o 
   9  12   1    10151.79     9963.82    178.87 o 
  10  12   1     2396.58     2185.63     67.84 o 
  11  12   1        2.67        9.29     26.56 o 
  12  12   1     3203.46     3314.76    102.48 o 
  13  12   1     3592.77     3815.70    100.80 o 
  14  12   1     1441.21     1389.63     64.08 o 
  15  12   1      169.54      200.32     42.42 o 
   1  13   1      389.84      286.96     14.68 o 
   2  13   1     9175.15     8891.58    100.16 o 
   3  13   1     2134.61     1814.92     36.13 o 
   4  13   1       23.51       15.82     15.29 o 
   5  13   1     4110.62     4165.47     91.26 o 
   6  13   1     5991.20     5871.32    121.43 o 
   7  13   1     5919.46     5681.59    116.63 o 
   8  13   1      929.50      821.28     43.17 o 
   9  13   1      322.66      312.01     34.94 o 
  10  13   1     2228.53     2195.57     69.61 o 
  11  13   1     3404.43     3570.50    134.53 o 
  12  13   1      484.00      436.60     45.07 o 
  13  13   1        1.07      -33.98     33.98 o 
  14  13   1     1295.76     1160.49     61.76 o 
   0  14   1      420.36      418.07     42.15 o 
   1  14   1      178.09      189.65     17.81 o 
   2  14   1       84.78       35.48     13.38 o 
   3  14   1     5189.24     4996.67     75.79 o 
   4  14   1     4048.58     3672.27    125.05 o 
   5  14   1     2065.26     1934.23     59.74 o 
   6  14   1      247.85      217.55     31.40 o 
   7  14   1      808.34      641.46     40.01 o 
   8  14   1      767.55      647.91     41.77 o 
   9  14   1     3092.51     2930.44     90.47 o 
  10  14   1      820.91      670.63     46.65 o 
  11  14   1       34.86       24.79     31.76 o 
  12  14   1      972.63      834.56     53.92 o 
  13  14   1      788.94      705.37     54.07 o 
   1  15   1     1824.44     1728.13     38.68 o 
   2  15   1      898.97      733.44     29.29 o 
   3  15   1        4.40       -0.62     18.32 o 
   4  15   1      132.99       64.42     24.31 o 
   5  15   1      442.61      365.44     51.41 o 
   6  15   1      933.49      781.03     64.09 o 
   7  15   1     2520.55     2474.01     73.28 o 
   8  15   1      673.75      602.47     43.82 o 
   9  15   1       77.63        5.03     30.24 o 
  10  15   1      437.13      329.97     58.42 o 
  11  15   1      463.24      369.58     44.90 o 
  12  15   1       66.42       17.80     35.24 o 
   0  16   1     1257.62     1155.03     91.90 o 
   1  16   1        4.68      -10.01     19.18 o 
   2  16   1       31.67       13.04     21.76 o 
   3  16   1       52.52        1.26     23.94 o 
   4  16   1        1.18       47.61     34.72 o 
   5  16   1      402.17      367.71     59.42 o 
   6  16   1      127.18       13.99     27.57 o 
   7  16   1       32.20        4.96     29.27 o 
   8  16   1       35.34        1.83     37.58 o 
   9  16   1       13.74      -31.32     31.32 o 
  10  16   1        1.94       17.22     38.06 o 
  11  16   1       98.67       61.46     37.08 o 
   1  17   1      110.33      110.15     40.39 o 
   2  17   1       76.77       11.56     39.15 o 
   3  17   1       48.85        5.02     32.26 o 
   4  17   1      208.69      114.84     35.72 o 
   5  17   1       13.48      -12.06     28.35 o 
   6  17   1       12.17      -27.31     27.31 o 
   7  17   1        0.39      -26.06     30.73 o 
   8  17   1        0.09      -26.45     31.06 o 
   9  17   1      128.28       71.91     35.44 o 
  10  17   1        7.95       -5.73     36.12 o 
   0  18   1     1364.05     1235.11    150.33 o 
   1  18   1      382.75      305.68    175.77 o 
   2  18   1      438.03      328.68     85.57 o 
   3  18   1        7.32      -69.38     69.38 o 
   4  18   1      590.42      519.95     50.21 o 
   5  18   1      293.39      104.87     39.21 o 
   6  18   1      195.37       84.13     33.44 o 
   7  18   1      109.28       36.31     34.55 o 
   8  18   1      783.90      735.59     52.24 o 
   1  19   1     1592.71     1258.16    120.27 o 
   2  19   1     2342.66     1933.50    138.77 o 
   3  19   1      383.35      213.88     54.77 o 
   4  19   1      178.91      113.74     49.70 o 
   5  19   1      314.20      294.48    115.64 o 
   6  19   1     2470.88     2420.89     94.32 o 
   2  20   1      161.97       43.94     71.70 o 
   3  20   1      984.15      964.44    113.33 o 
   2   0   2    51783.43    55654.43   1083.72 o 
   3   0   2    30293.87    32704.58    658.97 o 
   4   0   2     6018.24     6585.60    125.78 o 
   5   0   2   126251.38   128564.30   2063.29 o 
   6   0   2      526.31      557.62     70.38 o 
   7   0   2     8138.11     8183.48    220.44 o 
   8   0   2     4735.97     5212.98    165.59 o 
   9   0   2    53432.81    54744.06   1065.78 o 
  10   0   2     2672.62     2618.97    106.09 o 
  11   0   2      109.29      143.52     34.27 o 
  12   0   2      513.53      498.75     69.44 o 
  13   0   2    39352.70    40777.70    698.36 o 
  14   0   2      576.35      606.26     51.55 o 
   2   1   2     4496.60     4739.79     99.81 o 
   3   1   2    11694.28    12341.43    165.67 o 
   4   1   2        8.68       42.52      8.27 o 
   5   1   2    26601.68    27654.99    330.75 o 
   6   1   2     1544.49     1485.85     40.49 o 
   7   1   2    73048.56    74961.65    865.42 o 
   8   1   2      191.11      131.81     20.86 o 
   9   1   2     2749.27     2532.38     78.45 o 
  10   1   2      156.63      198.36     48.53 o 
  11   1   2    41580.67    43695.09    548.01 o 
  12   1   2     1286.19     1316.11     58.09 o 
  13   1   2      912.02      880.60     65.86 o 
  14   1   2       55.07        0.19     40.86 o 
  15   1   2    15109.86    16219.77    329.23 o 
  17   1   2      130.88      161.90     78.64 o 
   0   2   2    20537.89    20586.90    477.91 o 
   1   2   2    90710.50    89247.66   1282.43 o 
   2   2   2    25846.07    27782.46    477.34 o 
   3   2   2    19875.83    21006.56    243.55 o 
   4   2   2     9429.19     9478.69    133.91 o 
   5   2   2    48655.00    49934.15    528.54 o 
   6   2   2       52.32       14.15     10.56 o 
   7   2   2     2491.65     2446.29     58.04 o 
   8   2   2        0.03        5.74     14.28 o 
   9   2   2    36212.47    37455.02    415.80 o 
  10   2   2     1364.60     1424.89     46.98 o 
  11   2   2      469.48      387.45     39.67 o 
  12   2   2      759.02      775.23     55.23 o 
  13   2   2    18387.23    19709.06    292.39 o 
  14   2   2      125.87      160.22     50.54 o 
  15   2   2     1149.17     1179.13     98.29 o 
  16   2   2       91.37       13.48     40.07 o 
  17   2   2     9471.43    10178.61    381.61 o 
  18   2   2      114.78      300.66     87.89 o 
   1   3   2      387.35      383.61     26.50 o 
   2   3   2    33090.09    35302.50    398.85 o 
   3   3   2   150149.03   150060.09   2369.33 o 
   4   3   2    10165.08    10201.44    142.09 o 
   5   3   2    31898.65    33835.87    397.46 o 
   6   3   2        1.18        8.52      8.93 o 
   7   3   2    68982.23    71041.05    796.70 o 
   8   3   2      461.77      319.27     35.60 o 
   9   3   2     5366.13     5373.66     80.02 o 
  10   3   2       11.53       13.48     19.47 o 
  11   3   2    26465.96    26648.19    368.71 o 
  12   3   2        4.93       -1.58     20.24 o 
  13   3   2      144.95      153.97     32.68 o 
  14   3   2        2.90        9.17     56.13 o 
  15   3   2    10198.43    10838.33    304.32 o 
  16   3   2      355.96      395.29     56.54 o 
  17   3   2      147.60      218.36     52.26 o 
  18   3   2      584.40      684.59    108.70 o 
   0   4   2       21.39       67.31      8.12 o 
   1   4   2    25086.81    26712.92    246.06 o 
   2   4   2     7069.14     7452.34     86.01 o 
   3   4   2     5659.25     5241.43     70.63 o 
   4   4   2      662.83      695.97     22.09 o 
   5   4   2    38671.33    40534.24    432.30 o 
   6   4   2     3231.34     3462.67     71.65 o 
   7   4   2    18121.12    18223.30    210.22 o 
   8   4   2     1029.67     1210.66     30.57 o 
   9   4   2    23895.21    24844.71    383.30 o 
  10   4   2      591.08      581.18     54.65 o 
  11   4   2     3167.23     3234.58     75.27 o 
  12   4   2        1.31       27.06     30.15 o 
  13   4   2    11522.47    12162.99    213.07 o 
  14   4   2      281.45      295.32     37.55 o 
  15   4   2       61.22      122.49     32.12 o 
  16   4   2      108.50       94.34     44.12 o 
  17   4   2     5310.35     5281.79    213.54 o 
  18   4   2      304.85      357.03     94.82 o 
   1   5   2    39681.03    39655.86    474.16 o 
   2   5   2        0.39        0.37      4.44 o 
   3   5   2    49795.61    50449.04    462.36 o 
   4   5   2     1315.41     1385.96     21.77 o 
   5   5   2    21540.54    22716.76    232.54 o 
   6   5   2      114.10       93.21     10.44 o 
   7   5   2    23369.63    23497.54    264.45 o 
   8   5   2      237.69      162.46     15.61 o 
   9   5   2     3040.43     3045.93     62.92 o 
  10   5   2      150.95      160.50     32.93 o 
  11   5   2    11385.48    11687.47    176.49 o 
  12   5   2      407.95      298.56     30.67 o 
  13   5   2        3.42      -23.18     23.18 o 
  14   5   2      681.36      600.57     43.34 o 
  15   5   2     7650.33     7710.36    156.98 o 
  16   5   2      138.68       51.34     41.63 o 
  17   5   2      101.78       57.06     39.57 o 
  18   5   2       20.85       -8.18     95.11 o 
   0   6   2       59.52       26.67      6.76 o 
   1   6   2     9660.88     9583.17     90.11 o 
   2   6   2      209.06      236.17      9.52 o 
   3   6   2    19401.29    20726.86    196.48 o 
   4   6   2       84.01       90.11      8.04 o 
   5   6   2     3007.19     2473.40     45.01 o 
   6   6   2        5.25        2.58      8.41 o 
   7   6   2      672.71      457.49     18.00 o 
   8   6   2       23.92       30.33     14.02 o 
   9   6   2     6410.02     6110.52     98.93 o 
  10   6   2        4.11      -20.67     20.84 o 
  11   6   2     1107.06     1064.18     45.55 o 
  12   6   2       42.11       33.22     41.73 o 
  13   6   2     4620.82     4702.15    108.15 o 
  14   6   2      324.78      254.58     36.67 o 
  15   6   2      252.20      294.03     40.21 o 
  16   6   2       48.93       22.81     40.39 o 
  17   6   2     1364.17     1304.20     71.10 o 
   1   7   2     2913.82     2793.83     34.57 o 
   2   7   2       38.13       57.07      6.43 o 
   3   7   2     9998.95    10148.61    102.73 o 
   4   7   2       46.93       58.19      7.72 o 
   5   7   2     1595.37     1620.14     27.95 o 
   6   7   2       91.31      138.33     20.90 o 
   7   7   2     3412.51     3129.85     65.49 o 
   8   7   2      322.63      246.66     19.42 o 
   9   7   2      262.01      222.80     27.52 o 
  10   7   2      154.88      177.49     27.21 o 
  11   7   2      510.97      481.49     34.19 o 
  12   7   2        0.23        0.71     20.79 o 
  13   7   2       43.19       27.30     24.52 o 
  14   7   2       23.35       75.44     28.61 o 
  15   7   2      918.40      825.27     47.94 o 
  16   7   2       17.17      -30.64     30.64 o 
  17   7   2        2.87        5.47     34.63 o 
   0   8   2     2592.78     2344.08     38.57 o 
   1   8   2     1732.34     1539.27     21.70 o 
   2   8   2       58.10       25.47      6.54 o 
   3   8   2      923.14      624.75     15.27 o 
   4   8   2     4342.94     4651.91     54.92 o 
   5   8   2      523.36      457.72     20.61 o 
   6   8   2      439.86      493.55     21.14 o 
   7   8   2      129.16       52.79     16.03 o 
   8   8   2      275.11      273.02     34.15 o 
   9   8   2      449.23      347.23     33.38 o 
  10   8   2        7.07        4.20     19.30 o 
  11   8   2       45.85       28.38     22.48 o 
  12   8   2       37.42       -4.56     29.36 o 
  13   8   2      121.00       72.44     38.39 o 
  14   8   2      159.84      129.09     33.17 o 
  15   8   2       70.48       79.89     33.31 o 
  16   8   2        6.84       -2.05     33.12 o 
  17   8   2       20.37       29.07     36.10 o 
   1   9   2     1316.94     1316.25     20.73 o 
   2   9   2      883.46      755.44     16.40 o 
   3   9   2     2110.45     1812.91     33.67 o 
   4   9   2     1117.41     1381.41     24.83 o 
   5   9   2     1582.44     1635.67     36.38 o 
   6   9   2      792.53      673.66     33.71 o 
   7   9   2      679.59      471.27     23.08 o 
   8   9   2      546.11      445.59     25.46 o 
   9   9   2      213.90      210.56     28.28 o 
  10   9   2      240.51      240.07     30.80 o 
  11   9   2      651.99      582.56     37.28 o 
  12   9   2      251.31      241.70     33.31 o 
  13   9   2      127.96       98.50     31.44 o 
  14   9   2       18.01       59.87     36.64 o 
  15   9   2     1079.86     1033.48     54.92 o 
  16   9   2        0.19       -5.89     34.07 o 
   0  10   2     1748.49     1596.68     32.91 o 
   1  10   2      938.55      821.09     16.96 o 
   2  10   2      393.48      366.20     14.31 o 
   3  10   2     3556.65     3382.23     44.97 o 
   4  10   2     2473.64     2596.72     38.23 o 
   5  10   2     5198.04     5236.76     80.48 o 
   6  10   2       74.46       31.60     14.40 o 
   7  10   2      993.75      758.70     32.93 o 
   8  10   2      884.38      812.74     38.09 o 
   9  10   2     3198.28     3074.22     76.59 o 
  10  10   2      639.58      590.87     37.28 o 
  11  10   2      338.95      318.85     33.81 o 
  12  10   2      342.67      270.70     35.74 o 
  13  10   2     1401.40     1402.32     58.36 o 
  14  10   2      351.82      319.12     41.97 o 
  15  10   2       62.28       37.04     35.44 o 
  16  10   2        2.19      -40.01     40.01 o 
   1  11   2     6484.83     6259.91     65.01 o 
   2  11   2      181.24      144.99     12.98 o 
   3  11   2    10873.71    10257.51    109.87 o 
   4  11   2        4.20      -11.39     11.43 o 
   5  11   2     1667.58     1534.43     38.11 o 
   6  11   2      420.74      316.49     22.01 o 
   7  11   2    10735.34    10718.11    182.61 o 
   8  11   2      118.05       81.01     23.08 o 
   9  11   2     4673.06     4522.71     99.12 o 
  10  11   2        4.56        7.14     26.65 o 
  11  11   2     3033.31     2903.35     79.50 o 
  12  11   2       29.08       11.51     26.62 o 
  13  11   2       26.21       16.42     37.05 o 
  14  11   2       24.58       45.64     35.08 o 
  15  11   2     4311.65     4359.01    111.23 o 
   0  12   2      740.83      652.51     23.24 o 
   1  12   2     9104.41     8716.27     96.51 o 
   2  12   2      224.75      240.45     14.59 o 
   3  12   2     6208.15     6133.21     78.40 o 
   4  12   2      230.10      217.06     18.76 o 
   5  12   2    11560.36    11224.73    151.41 o 
   6  12   2       67.05        4.76     16.51 o 
   7  12   2     2491.76     2285.78     64.45 o 
   8  12   2      318.73      278.12     36.74 o 
   9  12   2     9719.57     9628.48    174.56 o 
  10  12   2       42.87       21.20     25.55 o 
  11  12   2        4.65       36.66     28.13 o 
  12  12   2       61.92       14.36     29.85 o 
  13  12   2     5124.64     4963.96    117.32 o 
  14  12   2      200.68      184.39     39.96 o 
  15  12   2        2.03      -19.29     42.23 o 
   1  13   2    11937.03    11606.91    124.67 o 
   2  13   2      169.34      111.08     19.00 o 
   3  13   2    22623.54    22828.42    258.49 o 
   4  13   2     1280.21     1216.02     33.13 o 
   5  13   2     3638.71     3525.47     73.78 o 
   6  13   2      155.35       68.50     23.11 o 
   7  13   2    10415.59    10353.31    182.56 o 
   8  13   2     1393.60     1312.55     52.26 o 
   9  13   2     1311.54     1249.34     52.53 o 
  10  13   2      343.27      306.97     36.68 o 
  11  13   2    12164.66    12551.83    222.80 o 
  12  13   2        7.96       24.52     53.08 o 
  13  13   2      446.16      439.81     45.87 o 
  14  13   2       57.69       82.33     38.03 o 
   0  14   2      806.25      723.84     35.14 o 
   1  14   2    19508.57    19623.48    211.46 o 
   2  14   2      296.19      300.14     20.82 o 
   3  14   2    16309.84    16413.12    195.13 o 
   4  14   2      752.73      701.32     34.90 o 
   5  14   2    15140.84    15647.90    254.24 o 
   6  14   2       19.01      -12.14     22.05 o 
   7  14   2     2601.82     2589.52     92.90 o 
   8  14   2       95.37       73.67     27.18 o 
   9  14   2    17308.03    17638.91    290.69 o 
  10  14   2       10.36      -17.28     28.47 o 
  11  14   2      306.17      321.84     72.44 o 
  12  14   2       91.85       19.70     34.50 o 
  13  14   2     6776.03     7056.18    152.24 o 
   1  15   2    25504.74    26703.75    325.77 o 
   2  15   2     1563.87     1539.52     42.10 o 
   3  15   2    18149.41    18071.71    214.15 o 
   4  15   2      208.15      127.77     26.71 o 
   5  15   2     6482.64     6483.10    129.10 o 
   6  15   2      100.54       18.50     26.25 o 
   7  15   2    15838.27    15904.51    264.38 o 
   8  15   2        2.07        3.56     27.64 o 
   9  15   2     1172.40     1242.01     56.31 o 
  10  15   2       16.32       -4.40     30.72 o 
  11  15   2    11483.97    11601.78    214.62 o 
  12  15   2       32.46       11.65     35.08 o 
   0  16   2      994.49      860.52     60.24 o 
   1  16   2    11109.95    10900.91    153.02 o 
   2  16   2      466.22      441.06     28.86 o 
   3  16   2     9369.84     9456.10    151.24 o 
   4  16   2        7.44      -11.42     32.34 o 
   5  16   2    16559.12    16218.28    267.24 o 
   6  16   2        0.02       -2.26     27.31 o 
   7  16   2     3312.35     3218.33     88.08 o 
   8  16   2        1.06        8.81     30.09 o 
   9  16   2    12849.79    12985.70    231.40 o 
  10  16   2       37.60       58.61     36.05 o 
  11  16   2      419.83      307.07     44.71 o 
   1  17   2     6222.93     6150.96    125.35 o 
   2  17   2      733.19      645.35     36.15 o 
   3  17   2    18213.12    18427.86    346.50 o 
   4  17   2      110.78      116.02     35.15 o 
   5  17   2     4210.31     3984.76    137.87 o 
   6  17   2        0.42       28.89     31.84 o 
   7  17   2    16594.88    17196.65    288.56 o 
   8  17   2       15.44       16.83     32.17 o 
   9  17   2     1573.33     1341.86     62.71 o 
  10  17   2        4.33      -26.17     34.22 o 
   0  18   2      517.14      471.22     58.98 o 
   1  18   2     8418.31     8198.21    180.14 o 
   2  18   2       33.44      -11.31     33.75 o 
   3  18   2     3729.85     3492.87    153.86 o 
   4  18   2       27.93      -10.88     36.36 o 
   5  18   2    14344.31    14365.38    289.19 o 
   6  18   2        1.74       58.36     38.89 o 
   7  18   2     3402.93     3387.60     95.43 o 
   8  18   2       10.74       19.84     34.86 o 
   1  19   2     6153.09     6420.44    192.11 o 
   2  19   2        0.96      -60.13     60.13 o 
   3  19   2     7991.93     7977.40    230.59 o 
   4  19   2       28.38       76.09     48.22 o 
   5  19   2     3335.47     3377.85    110.35 o 
   6  19   2        0.15        9.49     42.01 o 
   2  20   2        2.99       92.51     76.32 o 
   3  20   2     3031.28     2847.05    180.40 o 
   1   1   3     1651.27     1782.72     28.89 o 
   2   1   3     8811.49     8866.73    117.06 o 
   3   1   3      866.46      678.67     29.71 o 
   4   1   3     5852.43     6189.66     84.81 o 
   5   1   3      844.93      787.59     18.43 o 
   6   1   3     2336.46     2127.79     36.74 o 
   7   1   3      483.35      358.61     16.30 o 
   8   1   3     1349.33     1302.14     30.59 o 
   9   1   3       48.08       28.17     17.65 o 
  10   1   3      358.08      296.57     28.27 o 
  11   1   3       76.90       73.93     18.24 o 
  12   1   3      143.59      160.48     27.54 o 
  13   1   3        1.97      -20.24     26.68 o 
  14   1   3       21.46       62.73     28.59 o 
  15   1   3     1162.23     1065.55     64.23 o 
  16   1   3       25.64        4.63    148.02 o 
   0   2   3    10979.41    11270.14    256.72 o 
   1   2   3      318.63      376.61     13.96 o 
   2   2   3    60579.87    63373.39    708.73 o 
   3   2   3     1609.96     1464.82     33.74 o 
   4   2   3     3154.55     3229.32     51.12 o 
   5   2   3     8923.18     8817.90    124.34 o 
   6   2   3     1293.70     1194.86     38.97 o 
   7   2   3     2731.59     3185.47     69.30 o 
   8   2   3    10568.97    10822.91    172.24 o 
   9   2   3     1141.81      879.75     46.02 o 
  10   2   3      148.90      100.49     21.03 o 
  11   2   3      360.80      318.76     23.49 o 
  12   2   3     2874.79     2814.70     69.42 o 
  13   2   3     1848.41     1691.41     66.45 o 
  14   2   3      361.42      367.05    137.21 o 
  15   2   3      270.40      249.48     64.76 o 
  16   2   3       60.36       69.48     51.81 o 
  18   2   3      171.69      270.60     87.89 o 
   1   3   3    16637.19    17419.43    246.86 o 
   2   3   3       46.24       41.34      7.28 o 
   3   3   3     1961.22     2267.67     37.24 o 
   4   3   3    14427.65    15428.07    211.52 o 
   5   3   3      284.60      257.96     16.38 o 
   6   3   3     6864.11     6683.48    105.59 o 
   7   3   3     6334.65     6969.27    113.18 o 
   8   3   3     3801.37     3995.39     62.20 o 
   9   3   3     4162.01     4259.86     83.28 o 
  10   3   3     5691.36     5296.22     99.72 o 
  11   3   3     5964.00     5925.98    110.14 o 
  12   3   3     1537.75     1513.48     50.47 o 
  13   3   3        3.87       -0.84     22.70 o 
  14   3   3       21.99      -72.89     82.10 o 
  15   3   3     5260.63     5631.58    188.20 o 
  16   3   3      518.56      462.54     82.31 o 
  17   3   3      185.04      186.77     52.37 o 
  18   3   3      300.38      363.11     94.82 o 
   0   4   3     6458.05     6865.08     92.88 o 
   1   4   3     7025.72     6263.24     79.99 o 
   2   4   3     6363.56     7248.45     92.23 o 
   3   4   3     4975.57     5148.97     70.83 o 
   4   4   3    19263.85    20263.52    241.01 o 
   5   4   3    15870.94    14927.44    205.24 o 
   6   4   3      213.47      159.81     29.82 o 
   7   4   3     5928.67     6381.76     85.60 o 
   8   4   3     2878.24     2400.93     80.74 o 
   9   4   3    10320.92    10163.70    160.81 o 
  10   4   3     3358.44     3202.14     71.90 o 
  11   4   3      536.75      569.78     35.01 o 
  12   4   3     5060.72     5091.21    102.50 o 
  13   4   3     8282.71     8730.60    192.64 o 
  14   4   3     4001.56     4016.11    115.12 o 
  15   4   3      297.46      283.78     46.50 o 
  16   4   3     1084.33     1092.81     68.77 o 
  17   4   3     1352.51     1557.92     80.40 o 
  18   4   3     1568.56     1627.68     88.32 o 
   1   5   3    23337.00    23233.18    207.16 o 
   2   5   3    46619.70    49985.32    457.78 o 
   3   5   3    51048.86    54548.64    616.78 o 
   4   5   3      156.60       87.40     13.10 o 
   5   5   3    13669.39    13496.79    169.57 o 
   6   5   3    21132.70    22016.04    395.80 o 
   7   5   3    21580.82    20078.47    258.93 o 
   8   5   3     9916.55    10704.61    164.84 o 
   9   5   3     1800.46     1765.73     49.05 o 
  10   5   3     5663.41     5530.02    104.03 o 
  11   5   3    22426.92    22280.23    318.37 o 
  12   5   3     5464.91     5024.98    127.62 o 
  13   5   3     1487.05     1429.87     55.19 o 
  14   5   3     3797.65     3714.52     94.98 o 
  15   5   3     3569.12     3796.75     98.82 o 
  16   5   3     2523.31     2702.25    103.26 o 
  17   5   3      146.05      123.95     59.10 o 
  18   5   3      696.97      707.95     77.67 o 
   0   6   3    54620.30    57403.64    703.78 o 
   1   6   3    20285.54    20252.31    210.45 o 
   2   6   3     3595.23     3612.17     38.98 o 
   3   6   3    14149.17    13911.62    136.37 o 
   4   6   3    33838.43    34400.34    321.86 o 
   5   6   3    21125.97    20805.95    201.92 o 
   6   6   3     1917.32     1685.23     51.72 o 
   7   6   3     2776.60     2768.35     82.11 o 
   8   6   3    16004.68    15965.27    230.28 o 
   9   6   3    22486.97    22796.61    288.79 o 
  10   6   3     3763.51     3449.45     68.85 o 
  11   6   3      104.69      142.30     23.52 o 
  12   6   3    15225.12    15952.78    373.88 o 
  13   6   3     7284.50     7340.25    147.39 o 
  14   6   3     1119.52      995.55     78.78 o 
  15   6   3      341.58      319.78     48.74 o 
  16   6   3     3157.55     3240.66    113.35 o 
  17   6   3     2495.31     2463.48     85.90 o 
   1   7   3    32107.97    33362.70    311.14 o 
   2   7   3    43725.15    46013.42    401.51 o 
   3   7   3    21459.58    20678.56    197.81 o 
   4   7   3       34.91       11.66      6.64 o 
   5   7   3     7516.48     6855.32     76.54 o 
   6   7   3    42033.72    45007.32    524.37 o 
   7   7   3    28576.95    28739.28    347.77 o 
   8   7   3     2458.73     2199.86     50.57 o 
   9   7   3     2761.73     2882.88     81.02 o 
  10   7   3    11469.47    11515.35    165.77 o 
  11   7   3    16452.38    16602.79    403.48 o 
  12   7   3     5312.66     5447.47    227.24 o 
  13   7   3     1825.78     1706.09     83.12 o 
  14   7   3     6614.33     6994.28    178.60 o 
  15   7   3     6067.50     6514.19    143.53 o 
  16   7   3     3286.71     3309.43     91.26 o 
  17   7   3        4.13        8.44     44.35 o 
   0   8   3    36192.58    36256.75    453.86 o 
   1   8   3    34935.48    37573.36    331.09 o 
   2   8   3     4201.67     4732.13     51.29 o 
   3   8   3     4464.25     3996.68     48.28 o 
   4   8   3    32832.94    33757.57    317.30 o 
   5   8   3    11296.65    10396.29    115.55 o 
   6   8   3     2139.41     1400.09     36.25 o 
   7   8   3     5051.31     4915.37     78.73 o 
   8   8   3    25757.38    26274.98    300.89 o 
   9   8   3    21089.99    22209.91    262.07 o 
  10   8   3     5189.47     5088.42     97.57 o 
  11   8   3       59.60       26.35     20.47 o 
  12   8   3     6830.38     6971.15    136.43 o 
  13   8   3    12145.41    12126.17    211.28 o 
  14   8   3     2041.22     1950.77     67.06 o 
  15   8   3      372.39      354.79     43.23 o 
  16   8   3     3152.90     2957.19     87.85 o 
  17   8   3     1358.67     1465.56     66.41 o 
   1   9   3    19622.10    20280.02    185.25 o 
   2   9   3    35317.04    35069.62    311.34 o 
   3   9   3    33155.83    34504.35    324.66 o 
   4   9   3      101.41       82.82     12.06 o 
   5   9   3     8418.25     8783.94    110.59 o 
   6   9   3    21232.56    20554.09    253.05 o 
   7   9   3    22710.52    22761.99    280.53 o 
   8   9   3     1456.30     1422.82     39.09 o 
   9   9   3     4821.01     4761.15    106.49 o 
  10   9   3    13926.83    14506.34    237.89 o 
  11   9   3    13771.30    14061.96    234.71 o 
  12   9   3     2427.01     2157.43     77.00 o 
  13   9   3        0.33        9.08     27.37 o 
  14   9   3     5225.07     5601.22    124.31 o 
  15   9   3     4385.49     4671.81    113.00 o 
  16   9   3     2304.60     2420.79     80.60 o 
   0  10   3    36863.37    36344.97    459.04 o 
   1  10   3    26911.17    28005.87    267.85 o 
   2  10   3      659.43      593.24     16.79 o 
   3  10   3    13355.59    13602.20    138.49 o 
   4  10   3    36687.51    37987.68    408.78 o 
   5  10   3    16458.92    16252.26    188.89 o 
   6  10   3     4286.61     3917.50     67.43 o 
   7  10   3     1896.15     1926.48     45.01 o 
   8  10   3    18698.99    18734.51    257.95 o 
   9  10   3    11334.63    11177.37    191.59 o 
  10  10   3     4089.02     4168.08     94.80 o 
  11  10   3     1311.44     1264.42     51.43 o 
  12  10   3     4063.49     3916.84     95.69 o 
  13  10   3     7976.86     8053.25    158.38 o 
  14  10   3     1504.47     1426.91     61.27 o 
  15  10   3       27.59        1.22     32.25 o 
  16  10   3     1687.63     1654.21     91.31 o 
   1  11   3     5584.05     5308.99     68.49 o 
   2  11   3    15716.72    15650.90    158.25 o 
   3  11   3    11665.23    11852.80    134.05 o 
   4  11   3     6275.21     6114.60     84.64 o 
   5  11   3     5713.62     6109.94     85.92 o 
   6  11   3    11829.58    11654.06    157.29 o 
   7  11   3    12897.86    12850.89    174.18 o 
   8  11   3       69.96       30.80     22.33 o 
   9  11   3      538.94      479.94     34.94 o 
  10  11   3     8225.70     8163.52    154.32 o 
  11  11   3     4560.69     4533.42    132.96 o 
  12  11   3      851.78      662.63     44.20 o 
  13  11   3      542.00      449.44     42.97 o 
  14  11   3     2225.97     2239.75     77.12 o 
  15  11   3     3177.81     3296.74     95.91 o 
   0  12   3    20975.30    21303.62    318.06 o 
   1  12   3     7078.10     6773.02     84.54 o 
   2  12   3      470.92      350.12     16.12 o 
   3  12   3     2579.18     2543.35     46.86 o 
   4  12   3    13074.10    13299.91    160.80 o 
   5  12   3    10098.93    10173.92    130.05 o 
   6  12   3     2298.76     2140.43     48.70 o 
   7  12   3     1352.45     1312.95     57.08 o 
   8  12   3     8542.79     8263.81    153.72 o 
   9  12   3     3192.39     3273.15     83.43 o 
  10  12   3     1415.25     1383.66     54.88 o 
  11  12   3      420.67      313.00     40.39 o 
  12  12   3     1324.16     1281.31     57.47 o 
  13  12   3     4313.60     4398.31    125.67 o 
  14  12   3     1517.45     1372.27     63.74 o 
  15  12   3       34.93       32.84     53.13 o 
   1  13   3     3112.42     2841.89     50.76 o 
   2  13   3    10217.80     9847.10    125.15 o 
   3  13   3     8447.54     8285.44    109.76 o 
   4  13   3     1085.78      903.32     29.51 o 
   5  13   3      744.58      644.73     26.99 o 
   6  13   3     5125.28     5122.80     94.83 o 
   7  13   3     1460.88     1238.62     49.97 o 
   8  13   3       95.08       11.75     23.56 o 
   9  13   3      294.24      247.31     37.72 o 
  10  13   3     2880.22     2741.08     79.12 o 
  11  13   3     2936.86     2963.00     84.94 o 
  12  13   3      578.27      578.76     48.74 o 
  13  13   3        1.17       -4.04     33.21 o 
  14  13   3      563.91      594.03     60.94 o 
   0  14   3     7249.21     7261.57    131.69 o 
   1  14   3     8029.33     7868.11    115.24 o 
   2  14   3       47.10       26.25     17.16 o 
   3  14   3       17.67        7.52     15.72 o 
   4  14   3     3146.95     3200.91     58.47 o 
   5  14   3     1736.19     1683.50     49.07 o 
   6  14   3      906.94      794.84     41.71 o 
   7  14   3      149.70       49.34     26.56 o 
   8  14   3     3629.44     3486.53     88.99 o 
   9  14   3     1020.94      940.83     49.04 o 
  10  14   3      104.19       57.72     31.06 o 
  11  14   3      220.61      220.53     38.59 o 
  12  14   3      888.40      912.43     54.99 o 
  13  14   3     1194.14     1174.19     93.47 o 
   1  15   3     2042.35     1895.03     50.55 o 
   2  15   3     3162.82     3085.37     62.73 o 
   3  15   3     1444.19     1193.26     39.08 o 
   4  15   3       22.81       -1.41     18.67 o 
   5  15   3      493.34      434.23     36.01 o 
   6  15   3     1301.33     1168.98     51.03 o 
   7  15   3      244.21       99.14     38.72 o 
   8  15   3      251.03      224.68     34.81 o 
   9  15   3       10.72      -16.55     30.21 o 
  10  15   3      171.57      123.36     34.86 o 
  11  15   3      949.34      752.07     52.13 o 
  12  15   3      464.52      485.28     49.06 o 
   0  16   3     1153.92     1201.35    142.24 o 
   1  16   3      579.48      506.13     29.42 o 
   2  16   3     1731.62     1653.01     65.60 o 
   3  16   3       13.30      -11.97     19.80 o 
   4  16   3      317.35      211.19     49.74 o 
   5  16   3      142.16       32.11     26.82 o 
   6  16   3        1.26       15.38     27.75 o 
   7  16   3       35.84       37.44     29.76 o 
   8  16   3      129.30       59.53     32.45 o 
   9  16   3      143.28       58.12     34.33 o 
  10  16   3       34.21       75.53     35.52 o 
  11  16   3        5.81       15.54     37.20 o 
   1  17   3        0.37       11.17     23.76 o 
   2  17   3      531.77      456.02     31.93 o 
   3  17   3       18.41        5.79     24.57 o 
   4  17   3       76.64       11.52     31.27 o 
   5  17   3       15.03      -26.81     48.29 o 
   6  17   3        9.04        2.49     29.31 o 
   7  17   3       46.99       18.29     32.04 o 
   8  17   3       81.76       75.50     35.93 o 
   9  17   3       19.40       14.56     34.77 o 
  10  17   3      241.21      137.71     38.99 o 
   0  18   3     2936.98     2799.80    257.88 o 
   1  18   3      207.91      170.27     57.08 o 
   2  18   3        6.89       30.75     35.28 o 
   3  18   3      271.51      246.80     83.02 o 
   4  18   3      361.37      244.32     88.66 o 
   5  18   3      356.69      177.75     43.08 o 
   6  18   3       25.59        2.27     40.87 o 
   7  18   3       58.71      -30.01     38.22 o 
   8  18   3      320.44      170.59     41.42 o 
   1  19   3     1554.42     1633.38    115.15 o 
   2  19   3     1370.63     1298.89     86.49 o 
   3  19   3     1261.57     1061.57    117.95 o 
   4  19   3        7.47       66.09     42.92 o 
   5  19   3      495.54      397.18     88.46 o 
   6  19   3      460.38      326.15     76.88 o 
   0  20   3     3360.09     3596.40    196.59 o 
   1  20   3     2018.70     2203.32    110.38 o 
   2  20   3       15.11       60.13     80.95 o 
   3  20   3     1146.22     1087.01    124.89 o 
   0   0   4    46741.19    47528.25    917.35 o 
   1   0   4     5085.99     5428.08    231.28 o 
   2   0   4    67593.35    72014.47   1567.48 o 
   3   0   4    70794.54    76384.97   1033.56 o 
   4   0   4   167181.44   162355.25   2083.30 o 
   5   0   4      903.49      852.97     71.10 o 
   6   0   4    18431.71    19142.07    342.90 o 
   7   0   4        7.56       48.42     45.69 o 
   8   0   4    63128.58    62635.33    884.51 o 
   9   0   4      570.11      485.85     44.11 o 
  10   0   4    26222.81    28309.34    424.84 o 
  11   0   4      580.37      577.25     96.81 o 
  12   0   4    18891.98    18834.85    354.75 o 
  13   0   4      705.28      646.78     49.20 o 
  14   0   4     7163.63     7894.48    269.44 o 
  15   0   4      275.19      252.54     70.73 o 
  16   0   4     6338.22     6785.74    395.49 o 
   1   1   4    13328.00    14081.13    165.83 o 
   2   1   4    30425.49    32351.83    369.99 o 
   3   1   4    19942.73    20410.34    267.09 o 
   4   1   4     4998.67     5673.32     77.07 o 
   5   1   4      551.80      629.84     21.09 o 
   6   1   4    79350.92    81492.26   1116.23 o 
   7   1   4        7.09       26.91     12.86 o 
   8   1   4    20539.65    20023.23    241.93 o 
   9   1   4      394.14      391.35     17.58 o 
  10   1   4    28834.56    27798.33    345.02 o 
  11   1   4        1.47        8.65     15.30 o 
  12   1   4     6878.92     6759.02    164.77 o 
  13   1   4       15.79        4.19     25.31 o 
  14   1   4    11621.46    11289.02    192.52 o 
  15   1   4       99.07       87.45     46.52 o 
  16   1   4     7567.88     8533.61    420.93 o 
   0   2   4    49675.60    49684.53    871.42 o 
   1   2   4     5488.44     6008.39     77.24 o 
   2   2   4    14902.75    14903.09    230.07 o 
   3   2   4    13791.83    14088.14    257.03 o 
   4   2   4   229199.12   213872.47   6648.40 o 
   5   2   4     1974.55     1892.91     35.20 o 
   6   2   4     2284.53     1993.23     67.28 o 
   7   2   4      542.60      579.66     29.63 o 
   8   2   4    57650.11    61246.73    671.77 o 
   9   2   4       10.11        2.55     11.61 o 
  10   2   4    13893.77    14278.38    192.21 o 
  11   2   4      268.99      212.92     33.55 o 
  12   2   4    23862.55    24629.41    350.75 o 
  13   2   4     1499.79     1291.43     61.39 o 
  14   2   4     4951.35     4913.34    199.63 o 
  15   2   4        9.30        7.71     39.43 o 
  16   2   4     5617.07     5747.48    217.78 o 
  17   2   4       44.29      -60.54     80.88 o 
   1   3   4      200.62      124.46      9.06 o 
   2   3   4   130581.89   128348.23   2704.50 o 
   3   3   4     1810.21     1917.88     34.24 o 
   4   3   4     7790.40     7741.64    122.91 o 
   5   3   4     3015.46     3188.85     52.99 o 
   6   3   4    46137.56    47392.77    598.96 o 
   7   3   4     1129.40     1240.88     30.05 o 
   8   3   4     6242.98     5893.93     90.42 o 
   9   3   4      491.39      437.30     21.47 o 
  10   3   4    30004.32    31330.57    546.89 o 
  11   3   4       67.22       49.06     23.18 o 
  12   3   4     7108.25     7329.09    132.74 o 
  13   3   4      355.26      357.01     31.90 o 
  14   3   4     4384.11     3898.62    248.76 o 
  15   3   4        5.49      -11.62     98.29 o 
  16   3   4     6569.80     6686.07    216.49 o 
  17   3   4      316.60      292.16     94.85 o 
  18   3   4     2251.29     2218.20    135.86 o 
   0   4   4    64151.07    64993.66   1850.30 o 
   1   4   4       19.74       24.73      7.14 o 
   2   4   4     4676.49     4573.96     64.37 o 
   3   4   4      296.32      240.28     13.15 o 
   4   4   4    61519.79    63572.29    720.10 o 
   5   4   4       42.31       66.19     11.65 o 
   6   4   4      595.55      381.08     25.61 o 
   7   4   4     1648.04     1558.26     34.50 o 
   8   4   4    26462.58    26696.99    326.62 o 
   9   4   4     1567.16     1527.87     72.07 o 
  10   4   4     4462.40     4607.13     92.12 o 
  11   4   4      144.82      179.81     27.18 o 
  12   4   4     5091.25     5212.12    105.23 o 
  13   4   4      182.25      206.80     39.65 o 
  14   4   4     5649.09     5934.67    195.43 o 
  15   4   4       13.72      -45.27     45.27 o 
  16   4   4     3700.67     3540.32    118.25 o 
  17   4   4        1.75        1.43     41.94 o 
  18   4   4     2145.40     2142.78    141.47 o 
   1   5   4     3258.06     3698.74     49.00 o 
   2   5   4    58049.26    61631.25    643.39 o 
   3   5   4     3656.85     3502.75     62.06 o 
   4   5   4     4276.92     4062.95     62.61 o 
   5   5   4     1020.97     1103.73     28.44 o 
   6   5   4    16990.96    17218.18    239.34 o 
   7   5   4       57.13       70.02     16.95 o 
   8   5   4     5049.85     4816.07     90.27 o 
   9   5   4     1513.96     1633.35     61.47 o 
  10   5   4     7320.11     7436.08    130.67 o 
  11   5   4      402.77      397.52     45.02 o 
  12   5   4     5788.62     5917.32    115.93 o 
  13   5   4        0.21        7.07     27.61 o 
  14   5   4     2036.30     2219.60     83.98 o 
  15   5   4       62.30       84.74     41.87 o 
  16   5   4     1757.24     1859.14     87.34 o 
  17   5   4        5.51       70.66     47.81 o 
   0   6   4    19043.41    20127.07    256.08 o 
   1   6   4        0.32       -0.94      4.65 o 
   2   6   4     2157.69     1969.34     30.17 o 
   3   6   4     6747.22     7676.78     93.53 o 
   4   6   4    16033.22    15838.61    211.08 o 
   5   6   4     1954.12     2373.38     45.15 o 
   6   6   4     2761.45     2809.25     52.37 o 
   7   6   4     1686.13     1622.89     44.78 o 
   8   6   4     6975.31     6943.07    118.56 o 
   9   6   4       23.15       30.71     18.92 o 
  10   6   4     1145.79     1064.08     71.25 o 
  11   6   4      138.17       99.22     38.18 o 
  12   6   4     1951.42     1966.31     65.37 o 
  13   6   4      239.67      176.36     33.15 o 
  14   6   4      923.96      883.62     60.46 o 
  15   6   4       16.77      -14.51     30.88 o 
  16   6   4     1666.92     1701.74     85.53 o 
  17   6   4       16.83       66.56     59.54 o 
   1   7   4     1099.95     1094.61     18.97 o 
   2   7   4    19481.19    21241.24    202.84 o 
   3   7   4      274.60      252.91     11.92 o 
   4   7   4      268.52      152.05      9.15 o 
   5   7   4       11.52       -1.49     10.74 o 
   6   7   4      743.81      657.30     25.20 o 
   7   7   4      325.93      277.02     24.23 o 
   8   7   4     1460.64     1395.32     38.62 o 
   9   7   4      128.22      121.09     21.41 o 
  10   7   4     1637.30     1549.20     45.92 o 
  11   7   4       59.94       25.09     25.01 o 
  12   7   4       22.01       40.24     25.81 o 
  13   7   4        4.51        9.33     27.91 o 
  14   7   4     1257.39     1219.93     57.41 o 
  15   7   4       49.80       19.96     34.09 o 
  16   7   4      234.94      144.35     50.45 o 
  17   7   4        2.21        2.65     39.87 o 
   0   8   4       13.71       18.72      9.29 o 
   1   8   4      154.25      164.30      9.48 o 
   2   8   4      812.40     1039.72     20.11 o 
   3   8   4      418.29      374.22     12.63 o 
   4   8   4       13.76       10.76     10.23 o 
   5   8   4      900.96     1036.30     25.58 o 
   6   8   4     1702.64     1667.97     36.67 o 
   7   8   4      394.23      341.58     29.41 o 
   8   8   4       92.85       67.05     17.49 o 
   9   8   4        0.05       -8.46     17.47 o 
  10   8   4      238.57      270.58     26.59 o 
  11   8   4       57.42       24.84     25.79 o 
  12   8   4      242.92      180.34     67.10 o 
  13   8   4       45.12      -24.14     35.01 o 
  14   8   4       26.70       16.81     32.07 o 
  15   8   4       75.18      138.33     54.41 o 
  16   8   4      210.79      223.83     70.10 o 
   1   9   4     5555.33     6363.51     70.80 o 
   2   9   4     7034.92     7020.19     82.89 o 
   3   9   4      863.42      935.22     19.91 o 
   4   9   4      449.40      385.74     18.72 o 
   5   9   4        2.26        6.34     10.62 o 
   6   9   4      122.86      110.00     19.53 o 
   7   9   4      320.57      261.02     29.95 o 
   8   9   4       54.14       34.60     16.08 o 
   9   9   4      153.87      123.03     20.92 o 
  10   9   4     1132.77      915.56     41.89 o 
  11   9   4        0.30      -22.32     22.32 o 
  12   9   4     1441.17     1372.61     53.76 o 
  13   9   4      223.12      242.20     36.01 o 
  14   9   4       10.28      -14.58     29.63 o 
  15   9   4       45.40       80.48     34.20 o 
  16   9   4      204.26      241.52     52.08 o 
   0  10   4    21910.65    23680.91    306.92 o 
   1  10   4      317.54      282.33     15.45 o 
   2  10   4     1841.78     1718.99     31.40 o 
   3  10   4      328.97      206.09     16.85 o 
   4  10   4     2726.25     2551.78     45.39 o 
   5  10   4        7.08      -10.78     10.78 o 
   6  10   4       96.77       68.42     14.88 o 
   7  10   4      670.72      603.74     27.37 o 
   8  10   4     4050.60     3752.61     70.51 o 
   9  10   4      190.29       78.32     23.22 o 
  10  10   4       72.11       25.47     22.78 o 
  11  10   4      184.62      107.65     28.10 o 
  12  10   4     1881.25     1712.25     61.27 o 
  13  10   4      850.13      780.65     47.67 o 
  14  10   4     2547.21     2527.64     79.15 o 
  15  10   4       39.26       34.70     34.20 o 
  16  10   4      263.85      316.85     92.51 o 
   1  11   4       71.54       54.26     12.25 o 
   2  11   4     8503.93     8214.97    104.92 o 
   3  11   4      755.16      642.55     24.66 o 
   4  11   4     1663.94     1534.58     39.99 o 
   5  11   4      220.54      167.92     17.78 o 
   6  11   4     7883.65     7807.60    106.33 o 
   7  11   4     1569.42     1534.00     41.89 o 
   8  11   4      364.09      296.97     26.11 o 
   9  11   4      218.07      228.54     35.49 o 
  10  11   4     4243.29     4379.82     99.73 o 
  11  11   4       31.77       22.02     25.64 o 
  12  11   4     2240.72     2134.85     70.50 o 
  13  11   4      123.28       56.57     32.67 o 
  14  11   4     1221.48     1157.43     59.24 o 
  15  11   4       24.52       35.36     37.72 o 
   0  12   4    17287.09    16865.61    258.57 o 
   1  12   4       90.20       83.50     14.64 o 
   2  12   4      368.75      289.89     18.22 o 
   3  12   4     2128.23     2276.65     58.76 o 
   4  12   4    22159.88    22190.91    252.11 o 
   5  12   4        0.86        4.39     14.69 o 
   6  12   4     1253.78     1012.36     32.37 o 
   7  12   4      359.11      306.06     32.98 o 
   8  12   4    13186.70    13184.17    221.64 o 
   9  12   4        5.19      -22.48     22.48 o 
  10  12   4     2020.44     1826.00     62.89 o 
  11  12   4        2.96       -4.27     27.31 o 
  12  12   4     5343.80     5473.17    122.84 o 
  13  12   4        4.38       31.72     31.91 o 
  14  12   4     1416.93     1347.62     62.58 o 
   1  13   4     1242.91     1206.73     35.35 o 
   2  13   4    22133.73    22620.45    256.67 o 
   3  13   4      127.18      130.68     22.32 o 
   4  13   4        9.48       -4.31     14.83 o 
   5  13   4      557.69      421.47     24.33 o 
   6  13   4    19378.33    20078.78    256.57 o 
   7  13   4       23.09        0.71     22.35 o 
   8  13   4     4073.88     3587.37    108.76 o 
   9  13   4      994.54      904.62     46.82 o 
  10  13   4     7563.12     7694.65    152.56 o 
  11  13   4      151.08      183.07     37.72 o 
  12  13   4     1356.79     1186.20     58.32 o 
  13  13   4      227.08      193.15     40.92 o 
  14  13   4     3659.84     3483.78    182.60 o 
   0  14   4    29940.46    31157.32    646.11 o 
   1  14   4     2146.97     2025.08     48.21 o 
   2  14   4       15.87        5.26     19.13 o 
   3  14   4       29.48        9.67     15.79 o 
   4  14   4    24348.12    24680.83    338.08 o 
   5  14   4       57.20       10.16     21.15 o 
   6  14   4     2642.57     2396.88     61.56 o 
   7  14   4     1074.04      986.66     47.24 o 
   8  14   4    13753.06    14155.71    240.11 o 
   9  14   4       93.03       68.71     30.89 o 
  10  14   4     3412.81     3370.75    100.48 o 
  11  14   4       73.12        2.67     31.67 o 
  12  14   4     8178.94     8278.52    168.48 o 
  13  14   4       71.29       30.80     39.72 o 
   1  15   4       95.34       61.87     20.01 o 
   2  15   4    21588.53    22026.20    276.60 o 
   3  15   4       24.12       19.34     18.92 o 
   4  15   4      572.41      499.27     29.97 o 
   5  15   4        1.22       -2.62     19.34 o 
   6  15   4    17048.27    17357.00    291.27 o 
   7  15   4      143.74       33.59     28.05 o 
   8  15   4     4517.16     4388.68    105.65 o 
   9  15   4      174.83      120.22     32.62 o 
  10  15   4     7796.51     7611.74    156.36 o 
  11  15   4       10.63       -5.47     37.39 o 
  12  15   4     2713.74     2842.82     90.41 o 
   0  16   4    25395.88    26531.10    567.79 o 
   1  16   4       40.27       27.01     22.01 o 
   2  16   4        5.24       32.10     21.13 o 
   3  16   4      165.87      115.36     23.80 o 
   4  16   4    17891.10    18160.52    259.73 o 
   5  16   4      100.52       69.38     34.72 o 
   6  16   4     2606.21     2370.77     73.47 o 
   7  16   4      108.98       98.30     29.22 o 
   8  16   4    13783.72    14047.57    244.71 o 
   9  16   4        9.06      -24.68     31.06 o 
  10  16   4     1758.39     1575.06     66.53 o 
  11  16   4       72.49       92.45     40.47 o 
   1  17   4      217.26      238.33     74.44 o 
   2  17   4    23968.20    25253.84    346.58 o 
   3  17   4      156.69      124.30     27.76 o 
   4  17   4     1140.51      994.23     54.75 o 
   5  17   4       48.12       17.39     33.81 o 
   6  17   4    20853.77    21411.68    402.18 o 
   7  17   4        5.78      -16.70     31.37 o 
   8  17   4     2218.38     2090.04     73.80 o 
   9  17   4      107.04       72.92     37.20 o 
  10  17   4     5930.61     5999.39    272.91 o 
   0  18   4    22142.35    23320.17    517.17 o 
   1  18   4       28.08       18.81     31.50 o 
   2  18   4      358.80      320.07     36.44 o 
   3  18   4      328.48      313.22     54.75 o 
   4  18   4    15094.54    15476.54    262.95 o 
   5  18   4       95.30       30.30     36.67 o 
   6  18   4     1569.96     1432.96     73.78 o 
   7  18   4       18.03       16.51     41.22 o 
   8  18   4     9565.88     9786.83    223.36 o 
   1  19   4       14.23      -33.86     33.86 o 
   2  19   4    13357.44    13451.08    272.28 o 
   3  19   4       10.64        4.32     38.76 o 
   4  19   4     1438.32     1213.08     85.85 o 
   5  19   4        8.96       37.37     39.82 o 
   6  19   4     8272.16     8493.39    200.18 o 
   0  20   4    10494.61    10768.51    285.20 o 
   1  20   4        9.90       40.36     44.40 o 
   2  20   4      349.92      405.55     89.04 o 
   1   1   5     3028.57     3094.62     40.19 o 
   2   1   5      783.20      690.83     15.87 o 
   3   1   5      990.58     1094.25     22.76 o 
   4   1   5     2128.07     1914.67     60.51 o 
   5   1   5     2689.93     2646.66     46.88 o 
   6   1   5    10483.63    11905.91    142.54 o 
   7   1   5    12962.51    14080.58    167.67 o 
   8   1   5      272.97      313.19     22.02 o 
   9   1   5      606.42      616.31     36.60 o 
  10   1   5     2324.09     2202.24     45.68 o 
  11   1   5       40.96       64.24     22.41 o 
  12   1   5       92.73       59.92     36.79 o 
  13   1   5      552.06      489.57     51.04 o 
  14   1   5      110.51      135.70     43.96 o 
  15   1   5       14.67       31.06     44.71 o 
  16   1   5      159.81      139.35     71.75 o 
  17   1   5       30.12       94.19     80.47 o 
   0   2   5    29808.58    30412.59    424.96 o 
   1   2   5     5881.10     5808.92     69.94 o 
   2   2   5     1954.58     2135.08     35.89 o 
   3   2   5    12381.59    12978.67    160.48 o 
   4   2   5    17997.12    18541.01    241.94 o 
   5   2   5    39946.08    41672.93    444.73 o 
   6   2   5     1750.74     1784.11     35.80 o 
   7   2   5     1860.79     2045.46     51.02 o 
   8   2   5    11780.68    12589.90    159.63 o 
   9   2   5     3647.90     3592.31     71.28 o 
  10   2   5      493.42      445.46     24.48 o 
  11   2   5      765.91      765.11     35.88 o 
  12   2   5      177.85      131.68     31.80 o 
  13   2   5      943.30      773.80     53.47 o 
  14   2   5      525.76      474.09     69.84 o 
  15   2   5       10.60       11.16     43.84 o 
  16   2   5      361.96      259.93     87.71 o 
  17   2   5      621.00      669.26    130.67 o 
   1   3   5     9524.12     9052.99    113.46 o 
   2   3   5      903.55      803.01     20.11 o 
   3   3   5    81328.21    84113.97    944.77 o 
   4   3   5     8625.89     8879.20    130.44 o 
   5   3   5    11778.13    12610.07    162.01 o 
   6   3   5     9893.10     9868.45    120.62 o 
   7   3   5     9269.73    10229.89    139.23 o 
   8   3   5      939.85      798.73     38.44 o 
   9   3   5      633.92      577.06     38.28 o 
  10   3   5     1711.35     1786.78     84.11 o 
  11   3   5     2263.43     2082.23     58.36 o 
  12   3   5     1860.88     1959.49     61.00 o 
  13   3   5       60.81       41.46     30.35 o 
  14   3   5      961.58      842.34     58.89 o 
  15   3   5     2600.37     2499.40    246.31 o 
  16   3   5     1005.49      925.01    113.37 o 
  17   3   5       11.96       -9.69     75.17 o 
  18   3   5       11.30       49.20     88.36 o 
   0   4   5    60048.32    62173.05   2105.80 o 
   1   4   5    38903.75    40178.28    424.75 o 
   2   4   5      118.25       45.83      9.24 o 
   3   4   5     3952.91     3716.94     57.42 o 
   4   4   5    26251.21    26419.82    422.52 o 
   5   4   5     5673.28     5192.56     78.20 o 
   6   4   5     2482.67     1912.02     60.93 o 
   7   4   5     1003.22      943.52     26.05 o 
   8   4   5    12529.15    12478.61    189.94 o 
   9   4   5    11131.39    11200.65    176.63 o 
  10   4   5     7627.75     7393.63    143.43 o 
  11   4   5     1177.14     1215.61     48.53 o 
  12   4   5     7123.09     6956.27    130.32 o 
  13   4   5     6368.81     6153.97    121.63 o 
  14   4   5      422.77      443.38     65.56 o 
  15   4   5       18.57      140.52     70.54 o 
  16   4   5      174.70      168.92    212.78 o 
  17   4   5     1839.18     1748.95    143.33 o 
  18   4   5      819.16     1003.75    161.90 o 
   1   5   5     8957.77     8726.17     95.16 o 
   2   5   5    58581.42    59121.95    618.27 o 
   3   5   5    16788.74    16886.64    205.26 o 
   4   5   5      121.01      205.85     14.83 o 
   5   5   5     9105.64     9356.66    165.97 o 
   6   5   5    17701.96    16763.53    211.95 o 
   7   5   5    11195.27    10264.83    158.95 o 
   8   5   5     1509.67     1572.89     45.78 o 
   9   5   5     2161.40     2074.47     80.71 o 
  10   5   5    10311.59    10541.15    172.08 o 
  11   5   5    18879.58    19350.30    532.49 o 
  12   5   5     2108.65     2197.01     77.70 o 
  13   5   5      166.69      165.06     42.70 o 
  14   5   5     2504.80     2588.98    120.44 o 
  15   5   5     3250.90     3178.63    139.24 o 
  16   5   5     2711.01     2629.42    103.13 o 
  17   5   5       85.53       29.97     92.51 o 
   0   6   5    62305.33    65311.18   1218.79 o 
   1   6   5     4970.63     5054.26     60.07 o 
   2   6   5     3271.85     3641.04     56.56 o 
   3   6   5    10628.22    10613.70    125.00 o 
   4   6   5    68598.59    71726.07    812.53 o 
   5   6   5     1628.90     1237.36     31.85 o 
   6   6   5      115.41       16.35     12.69 o 
   7   6   5    12648.13    13398.09    198.08 o 
   8   6   5    13201.86    13425.64    202.24 o 
   9   6   5    14764.10    14369.14    218.36 o 
  10   6   5     8023.17     8214.73    218.59 o 
  11   6   5      626.36      641.68     42.89 o 
  12   6   5    10091.49    10236.03    174.86 o 
  13   6   5    10365.88    10473.85    226.08 o 
  14   6   5     2270.03     2296.46     74.77 o 
  15   6   5        7.85        4.95     57.71 o 
  16   6   5     2366.07     2269.40     97.35 o 
  17   6   5     2258.66     2253.64    161.59 o 
   1   7   5    36715.94    38161.07    355.33 o 
   2   7   5    33325.11    34367.16    322.06 o 
   3   7   5    15722.77    15289.75    162.65 o 
   4   7   5     2029.62     1938.77     40.52 o 
   5   7   5    18018.64    18679.17    231.79 o 
   6   7   5    19073.11    19423.16    242.43 o 
   7   7   5    17651.09    18184.41    257.30 o 
   8   7   5     7609.76     7334.40    157.32 o 
   9   7   5     5137.44     5124.89     99.96 o 
  10   7   5     7335.97     7680.11    136.23 o 
  11   7   5    22648.94    22931.12    332.30 o 
  12   7   5     3904.49     3919.15    102.48 o 
  13   7   5      789.32      803.33     47.79 o 
  14   7   5     2979.42     3121.94     89.73 o 
  15   7   5     4850.19     4877.34    151.99 o 
  16   7   5     2910.04     2898.62    110.27 o 
  17   7   5        3.78       45.63     49.32 o 
   0   8   5    62907.18    67781.72   1112.14 o 
   1   8   5    19495.90    20634.10    198.94 o 
   2   8   5      259.45      190.51     13.16 o 
   3   8   5     8816.39     9153.32     98.95 o 
   4   8   5    22459.79    21584.25    242.60 o 
   5   8   5    18838.27    19278.57    221.07 o 
   6   8   5     3953.56     4101.98     65.12 o 
   7   8   5     5265.59     5544.02     90.80 o 
   8   8   5    15118.38    15267.90    204.62 o 
   9   8   5    15640.09    15616.12    211.67 o 
  10   8   5     1719.45     1687.32     49.30 o 
  11   8   5     3282.48     3135.11     74.53 o 
  12   8   5     4898.14     4923.88    113.52 o 
  13   8   5     8664.02     8911.24    175.00 o 
  14   8   5     6433.45     6556.31    143.80 o 
  15   8   5       14.84       17.75     35.16 o 
  16   8   5     2424.78     2458.16    103.81 o 
   1   9   5     9051.75     9582.65    100.60 o 
   2   9   5    35898.38    37054.75    371.50 o 
   3   9   5    17925.93    18688.54    211.19 o 
   4   9   5      923.37      710.45     28.17 o 
   5   9   5     4074.00     4256.56     64.95 o 
   6   9   5    21498.83    22212.58    238.52 o 
   7   9   5    11117.34    10939.60    153.90 o 
   8   9   5     7262.34     6743.02    108.24 o 
   9   9   5     3683.54     3644.63     73.59 o 
  10   9   5     6912.61     7164.70    124.62 o 
  11   9   5    11813.95    12319.73    219.04 o 
  12   9   5     4344.67     4267.51    143.43 o 
  13   9   5      220.27      193.97     37.73 o 
  14   9   5     3746.96     3739.61     98.31 o 
  15   9   5     5959.73     6053.84    134.10 o 
  16   9   5     1867.25     1908.11     73.77 o 
   0  10   5    26811.38    26154.41    555.48 o 
   1  10   5    15950.85    16777.01    178.32 o 
   2  10   5     1037.93     1088.00     27.65 o 
   3  10   5     7171.23     7656.80     99.42 o 
   4  10   5    18208.81    18198.20    247.45 o 
   5  10   5    16542.82    17028.39    198.77 o 
   6  10   5     4716.11     4705.86     72.60 o 
   7  10   5     2071.53     2086.76     48.29 o 
   8  10   5    13410.83    13409.72    182.13 o 
   9  10   5    11875.17    12227.36    171.97 o 
  10  10   5     2134.83     2094.62     63.89 o 
  11  10   5        3.83        8.02     24.76 o 
  12  10   5     8769.05     9271.12    173.41 o 
  13  10   5     6745.73     6830.07    141.85 o 
  14  10   5     2459.73     2419.89     85.79 o 
  15  10   5      316.48      310.39     43.88 o 
   1  11   5     8934.49     9135.39    106.84 o 
   2  11   5    11729.55    11622.24    140.84 o 
   3  11   5    12657.96    13010.22    156.18 o 
   4  11   5      509.89      438.17     21.20 o 
   5  11   5     2881.26     2847.38     52.17 o 
   6  11   5    15963.12    16752.76    199.40 o 
   7  11   5     9060.73     9183.27    133.45 o 
   8  11   5     4373.65     4086.48     76.43 o 
   9  11   5      814.68      758.65     42.06 o 
  10  11   5     3355.65     3356.64     85.26 o 
  11  11   5     5010.83     4988.07    112.11 o 
  12  11   5     3509.47     3542.56     93.06 o 
  13  11   5       26.35        7.21     30.72 o 
  14  11   5     1314.38     1238.98     60.62 o 
  15  11   5     3353.63     3459.38     98.81 o 
   0  12   5     8943.69     8466.76    171.63 o 
   1  12   5    17674.82    18269.58    228.31 o 
   2  12   5      140.60       94.72     15.50 o 
   3  12   5     2292.54     2240.34     44.18 o 
   4  12   5     4298.44     4005.61     67.20 o 
   5  12   5    20048.59    20910.43    242.04 o 
   6  12   5     1742.17     1525.90     39.13 o 
   7  12   5     1172.02     1174.40     39.55 o 
   8  12   5     6587.36     6528.56    134.79 o 
   9  12   5     7111.16     7084.68    139.31 o 
  10  12   5      821.02      836.61     46.21 o 
  11  12   5      331.18      263.06     42.73 o 
  12  12   5     1432.85     1451.18     77.14 o 
  13  12   5     2005.28     1983.61     72.81 o 
  14  12   5     2684.84     2732.93     87.56 o 
   1  13   5     3584.48     3588.63     65.54 o 
   2  13   5     4735.71     4474.23     76.56 o 
   3  13   5    13008.38    12893.82    158.68 o 
   4  13   5     1379.67     1195.87     34.77 o 
   5  13   5      196.60      174.38     21.07 o 
   6  13   5     8107.69     8044.16    113.01 o 
   7  13   5     3965.01     3730.26     78.58 o 
   8  13   5      424.98      362.31     34.61 o 
   9  13   5     1164.61     1104.34     59.75 o 
  10  13   5     2766.29     2755.45     91.06 o 
  11  13   5     1202.47     1154.88     54.85 o 
  12  13   5     1688.32     1741.24     67.50 o 
  13  13   5      181.91      107.73     62.42 o 
   0  14   5     7175.02     6872.27    184.60 o 
   1  14   5     6229.94     6169.07     97.49 o 
   2  14   5        8.92       17.36     17.31 o 
   3  14   5     1256.93     1150.69     38.24 o 
   4  14   5     2048.47     1920.96     44.69 o 
   5  14   5      976.48      867.98     32.89 o 
   6  14   5       30.56       27.78     19.40 o 
   7  14   5      160.84       59.27     27.48 o 
   8  14   5     2090.11     2010.20     66.34 o 
   9  14   5      891.42      812.00     47.90 o 
  10  14   5      569.18      534.98     43.79 o 
  11  14   5      596.49      559.07     47.26 o 
  12  14   5      831.83      781.11     57.91 o 
  13  14   5     1465.55     1394.37     65.48 o 
   1  15   5     1683.00     1502.72     47.93 o 
   2  15   5     1649.73     1459.64     43.56 o 
   3  15   5      654.78      546.04     30.69 o 
   4  15   5        1.06        5.54     19.94 o 
   5  15   5       23.74       21.38     22.70 o 
   6  15   5      714.90      591.61     36.87 o 
   7  15   5      380.31      317.07     37.54 o 
   8  15   5       13.99      -22.96     27.68 o 
   9  15   5      190.99      142.52     34.96 o 
  10  15   5      521.06      412.28     43.79 o 
  11  15   5      753.94      707.76     68.09 o 
  12  15   5      537.97      483.32     49.49 o 
   0  16   5      402.37      418.72     63.60 o 
   1  16   5       84.63       58.72     27.64 o 
   2  16   5      634.88      523.31     34.85 o 
   3  16   5        1.24       10.45     21.71 o 
   4  16   5      138.14       97.42     26.07 o 
   5  16   5      214.00      183.10     30.08 o 
   6  16   5       43.79      -25.35     33.59 o 
   7  16   5        3.56       -3.43     30.03 o 
   8  16   5        5.84       20.72     32.00 o 
   9  16   5       32.26       31.95     33.56 o 
  10  16   5      279.84      263.20     61.96 o 
  11  16   5        0.66      -37.75     48.22 o 
   1  17   5        7.13      -28.20     28.20 o 
   2  17   5       68.86       48.27     26.41 o 
   3  17   5      179.15      173.20     31.56 o 
   4  17   5       74.12       52.90     28.06 o 
   5  17   5      120.45       73.35     32.81 o 
   6  17   5       88.50       11.97     36.39 o 
   7  17   5      282.55      115.09     45.11 o 
   8  17   5       56.89       75.66     37.54 o 
   9  17   5       44.23       25.22     35.26 o 
   0  18   5      791.94      710.34     69.37 o 
   1  18   5      164.81      134.96     35.37 o 
   2  18   5       35.96        6.60     27.30 o 
   3  18   5      483.72      505.55     44.09 o 
   4  18   5       76.64       25.18     36.39 o 
   5  18   5     1002.95      953.06     64.07 o 
   6  18   5      142.65       65.21     39.36 o 
   7  18   5       29.63      -12.53     41.22 o 
   8  18   5      693.63      531.94     99.45 o 
   1  19   5     1375.44     1177.19     59.63 o 
   2  19   5     1808.26     1949.57     83.18 o 
   3  19   5      337.52      247.78     58.40 o 
   4  19   5        1.84       15.65     40.89 o 
   5  19   5      147.79       -5.31     49.70 o 
   0  20   5     2144.54     1974.98    108.74 o 
   1  20   5     1246.99     1142.95     86.49 o 
   2  20   5       26.01      -34.69     76.32 o 
   0   0   6     1927.78     1709.61     70.54 o 
   1   0   6    57346.02    55952.05    768.06 o 
   2   0   6    16061.92    16070.95    293.24 o 
   3   0   6    50764.94    51579.04    635.88 o 
   4   0   6     3202.52     3432.17    123.74 o 
   5   0   6    65092.25    64963.30   1229.47 o 
   6   0   6     1274.34     1479.94     81.38 o 
   7   0   6     4817.92     4630.50    122.59 o 
   8   0   6      989.44      919.15     57.36 o 
   9   0   6    50053.95    52402.83    751.11 o 
  10   0   6       75.49       46.68     24.63 o 
  11   0   6      433.77      430.94     81.95 o 
  12   0   6       24.69      198.74     72.85 o 
  13   0   6    16481.81    17217.47    553.91 o 
  14   0   6       41.53       42.21    149.18 o 
  15   0   6      542.62      498.11     95.39 o 
  16   0   6       11.68       16.34     91.36 o 
  17   0   6    10260.58    11900.31    745.88 o 
   1   1   6    82001.80    80925.29   1493.00 o 
   2   1   6     5548.76     5434.39     68.24 o 
   3   1   6   107307.45   106074.32    961.47 o 
   4   1   6     9865.43    10801.52    103.78 o 
   5   1   6    16163.30    14463.64    209.58 o 
   6   1   6     4044.16     4071.53     58.88 o 
   7   1   6    43159.10    41693.96    424.07 o 
   8   1   6      175.91      187.68     12.75 o 
   9   1   6     9044.53     9315.07    177.69 o 
  10   1   6       52.01       36.86     18.08 o 
  11   1   6    38227.68    39070.32    929.95 o 
  12   1   6       60.78       85.16     27.54 o 
  13   1   6     2555.47     2324.31     90.13 o 
  14   1   6      572.52      609.25     63.04 o 
  15   1   6    15660.62    16374.25    307.34 o 
  16   1   6      444.01      501.93     69.07 o 
  17   1   6      355.29      546.09    108.70 o 
   0   2   6     2913.41     2725.48     60.47 o 
   1   2   6    44993.25    44973.91    440.82 o 
   2   2   6      863.90      813.06     19.01 o 
   3   2   6    63957.42    67204.71    941.57 o 
   4   2   6     2176.36     2134.33     42.92 o 
   5   2   6    57459.07    58602.39    619.26 o 
   6   2   6     1087.98      913.97     42.46 o 
   7   2   6    13362.25    13681.33    163.72 o 
   8   2   6      805.77      844.77     31.81 o 
   9   2   6    40719.80    41897.09    502.40 o 
  10   2   6      428.91      500.69     40.35 o 
  11   2   6     1681.89     1512.11     68.37 o 
  12   2   6        0.43      -12.64     22.23 o 
  13   2   6    15790.43    15910.43    402.27 o 
  14   2   6        8.95       90.38     41.93 o 
  15   2   6       37.49       14.96     41.97 o 
  16   2   6        9.09        7.65     76.33 o 
  17   2   6     8411.87     9451.36    306.70 o 
  18   2   6       97.28      198.80     99.28 o 
   1   3   6    66323.04    68599.00    766.19 o 
   2   3   6     2276.39     2219.87     48.90 o 
   3   3   6    87629.92    89946.89   1010.76 o 
   4   3   6     2690.52     2841.48     49.06 o 
   5   3   6    26903.12    27410.62    328.39 o 
   6   3   6        6.06        1.16      7.61 o 
   7   3   6    29072.83    28633.87    348.15 o 
   8   3   6       15.38        5.28     22.24 o 
   9   3   6     4630.65     4662.52    108.25 o 
  10   3   6       25.55       66.11     51.02 o 
  11   3   6    23252.91    23897.61    343.62 o 
  12   3   6        1.83       36.56     30.42 o 
  13   3   6      224.36      122.35     48.47 o 
  14   3   6      221.14      158.16     52.36 o 
  15   3   6    11226.96    11799.84    290.49 o 
  16   3   6      103.28      136.96     84.05 o 
  17   3   6      143.44      218.37     98.40 o 
  18   3   6       30.03       -6.94    104.08 o 
   0   4   6      990.79      943.35     33.66 o 
   1   4   6    12142.13    11988.60    150.42 o 
   2   4   6     1755.76     1692.50     34.99 o 
   3   4   6     7947.19     7834.27    105.91 o 
   4   4   6        9.02        8.35      9.48 o 
   5   4   6    45957.83    48022.23    555.72 o 
   6   4   6      329.91      351.31     20.13 o 
   7   4   6     4154.98     4244.04    170.46 o 
   8   4   6       27.93       20.78     32.14 o 
   9   4   6    13654.24    12948.60    203.91 o 
  10   4   6       44.79        3.67     18.10 o 
  11   4   6        5.24        6.27     21.48 o 
  12   4   6       36.63       51.54     32.78 o 
  13   4   6     7116.23     7137.06    194.02 o 
  14   4   6      529.11      495.08     63.80 o 
  15   4   6       72.30       60.30     49.77 o 
  16   4   6      190.79      161.90    105.23 o 
  17   4   6     3434.46     3721.57    189.48 o 
   1   5   6    17957.65    17710.21    197.47 o 
   2   5   6     2026.44     1900.45     36.95 o 
   3   5   6    14583.01    15075.19    187.19 o 
   4   5   6     6866.70     7362.61    102.97 o 
   5   5   6      173.20      170.62     15.79 o 
   6   5   6    10476.00    11172.82    150.71 o 
   7   5   6    23310.40    24338.79    301.02 o 
   8   5   6        2.37       33.11     21.96 o 
   9   5   6      766.48      637.57     59.67 o 
  10   5   6       49.94       43.17     20.75 o 
  11   5   6     7462.09     7658.60    138.75 o 
  12   5   6      774.55      659.87     45.95 o 
  13   5   6      449.01      406.51     36.20 o 
  14   5   6        3.34       16.19     47.67 o 
  15   5   6     2967.48     2973.08    138.61 o 
  16   5   6       53.53       24.34     55.45 o 
  17   5   6        6.93       26.65     73.18 o 
   0   6   6     7175.91     7847.19    148.36 o 
   1   6   6     6330.92     6842.87     79.34 o 
   2   6   6      197.17      170.43     11.13 o 
   3   6   6     2151.67     1740.69     47.32 o 
   4   6   6       85.12      130.55     14.09 o 
   5   6   6     6440.23     6448.24     95.58 o 
   6   6   6      720.31      545.22     39.12 o 
   7   6   6     1586.54     1552.83     40.01 o 
   8   6   6       76.71       50.32     37.64 o 
   9   6   6     7418.29     7208.13    135.15 o 
  10   6   6       65.65       44.41     29.79 o 
  11   6   6      772.45      846.95     62.49 o 
  12   6   6       11.08       32.97     32.32 o 
  13   6   6     3062.50     2917.78     81.92 o 
  14   6   6      855.69      814.65     62.02 o 
  15   6   6      120.88       70.14     57.25 o 
  16   6   6       19.40      -11.46     46.06 o 
  17   6   6     1242.56     1233.65     81.86 o 
   1   7   6     1018.51      790.95     18.08 o 
   2   7   6       92.01       19.33      7.02 o 
   3   7   6       15.77       85.89     17.11 o 
   4   7   6     1297.98     1363.74     34.07 o 
   5   7   6       19.91       55.08     14.52 o 
   6   7   6       24.17       18.67     13.84 o 
   7   7   6     3375.42     3446.00     66.19 o 
   8   7   6        7.99       14.96     18.50 o 
   9   7   6      861.74      913.10     39.51 o 
  10   7   6     1051.05     1036.20     49.72 o 
  11   7   6     2773.06     2745.26     73.55 o 
  12   7   6       53.74       43.79     28.16 o 
  13   7   6      228.44      242.25     50.56 o 
  14   7   6        2.10       -4.77     31.51 o 
  15   7   6      657.00      695.75     65.36 o 
  16   7   6      190.66      194.82     53.80 o 
  17   7   6       21.54       -3.50     53.89 o 
   0   8   6      630.19      867.34     27.18 o 
   1   8   6       22.67       37.81      7.96 o 
   2   8   6     1031.53     1089.36     23.90 o 
   3   8   6      119.28       65.08     12.80 o 
   4   8   6       13.05       50.78     12.11 o 
   5   8   6     1069.25      907.96     27.41 o 
   6   8   6      193.41      177.80     19.47 o 
   7   8   6       34.30       28.82     16.30 o 
   8   8   6     1618.90     1743.43     51.76 o 
   9   8   6      490.98      434.27     32.35 o 
  10   8   6      599.39      437.97     48.96 o 
  11   8   6        2.73        7.24     27.88 o 
  12   8   6      236.74      227.09     36.95 o 
  13   8   6      321.39      309.41     39.06 o 
  14   8   6       45.38       34.12     33.42 o 
  15   8   6       18.94       21.25     36.45 o 
  16   8   6      167.24      165.11     54.84 o 
   1   9   6      192.50      210.35     13.65 o 
   2   9   6      799.17      913.03     24.13 o 
   3   9   6     4490.82     4393.02     64.45 o 
   4   9   6      870.19      780.55     27.04 o 
   5   9   6       97.63       62.11     25.07 o 
   6   9   6       78.60       88.80     16.72 o 
   7   9   6     1740.82     1688.14     41.18 o 
   8   9   6      192.61      129.54     21.98 o 
   9   9   6       14.72      -18.57     18.57 o 
  10   9   6      233.06      172.27     33.45 o 
  11   9   6      961.37      849.17     47.89 o 
  12   9   6      199.11      169.56     36.50 o 
  13   9   6      135.06       94.06     34.97 o 
  14   9   6      217.35      221.37     42.95 o 
  15   9   6       14.68       65.78     42.40 o 
  16   9   6       98.62       25.56     52.41 o 
   0  10   6     1784.40     1850.62     54.88 o 
   1  10   6     5805.10     6121.71     76.27 o 
   2  10   6     1257.19     1103.46     27.70 o 
   3  10   6       34.63       25.68     11.79 o 
   4  10   6      179.63      118.18     15.44 o 
   5  10   6     1871.66     1586.59     37.91 o 
   6  10   6      295.01      334.34     21.96 o 
   7  10   6      545.92      512.72     32.71 o 
   8  10   6      169.59      159.41     27.58 o 
   9  10   6     1423.94     1276.94     46.54 o 
  10  10   6       46.29       36.78     24.26 o 
  11  10   6        8.40      -13.73     27.50 o 
  12  10   6        0.04      -10.10     35.01 o 
  13  10   6      875.11      748.99     48.51 o 
  14  10   6        0.74        5.03     31.25 o 
  15  10   6      144.30      168.81     40.35 o 
   1  11   6     8197.96     8159.06    114.76 o 
   2  11   6      239.51      194.59     16.72 o 
   3  11   6     7747.35     7609.39    101.50 o 
   4  11   6      200.13      189.25     18.44 o 
   5  11   6     4862.52     4888.79     75.23 o 
   6  11   6       51.01       14.40     15.36 o 
   7  11   6     8291.14     8158.39    113.50 o 
   8  11   6       34.67       21.57     19.88 o 
   9  11   6      117.10      112.83     24.01 o 
  10  11   6      250.01      236.90     33.92 o 
  11  11   6     2581.58     2391.02     73.08 o 
  12  11   6      161.76       90.82     33.39 o 
  13  11   6        0.34      -26.80     31.12 o 
  14  11   6       68.87      106.52     36.92 o 
  15  11   6     1760.33     1846.43     73.94 o 
   0  12   6      403.13      331.10     56.61 o 
   1  12   6    12733.12    13274.15    174.06 o 
   2  12   6     3181.81     3130.78     59.76 o 
   3  12   6     7536.17     7399.30    100.87 o 
   4  12   6       26.39       33.71     15.64 o 
   5  12   6    13148.59    13561.85    167.89 o 
   6  12   6       50.27       31.83     17.14 o 
   7  12   6     1173.79     1115.82     35.99 o 
   8  12   6       23.04       14.39     20.74 o 
   9  12   6     8237.02     8721.19    163.58 o 
  10  12   6      109.96       55.03     28.61 o 
  11  12   6      825.66      793.03     48.70 o 
  12  12   6       28.28       18.08     33.59 o 
  13  12   6     5339.72     5444.36    126.25 o 
  14  12   6       92.36       82.15     36.82 o 
   1  13   6     6185.02     6217.40     97.01 o 
   2  13   6       13.13      -15.75     15.75 o 
   3  13   6    10852.45    10795.18    150.31 o 
   4  13   6       96.36       78.87     18.20 o 
   5  13   6    12891.29    13543.16    169.18 o 
   6  13   6        4.64       -1.05     17.92 o 
   7  13   6    15826.86    15948.04    197.95 o 
   8  13   6      251.95      221.14     29.09 o 
   9  13   6      265.95      202.96     32.83 o 
  10  13   6      400.64      464.06     42.67 o 
  11  13   6     9879.33    10358.33    193.94 o 
  12  13   6       37.14       34.04     33.64 o 
  13  13   6     1128.81     1034.00     59.23 o 
   0  14   6      222.97       98.15     70.54 o 
   1  14   6    14119.08    14146.38    231.32 o 
   2  14   6      185.10       95.16     20.78 o 
   3  14   6     7392.03     7432.75    114.60 o 
   4  14   6      291.59      217.17     25.76 o 
   5  14   6    11976.62    12473.44    160.29 o 
   6  14   6       80.53       64.53     21.23 o 
   7  14   6     1041.10      930.61     41.71 o 
   8  14   6       43.79        1.26     26.80 o 
   9  14   6    12706.22    12621.98    223.04 o 
  10  14   6        1.11       42.21     31.40 o 
  11  14   6     1331.55     1276.79     60.70 o 
  12  14   6        0.68      -15.31     34.28 o 
   1  15   6    10465.40    10539.90    185.20 o 
   2  15   6        5.28       18.26     21.98 o 
   3  15   6    10282.57    10268.03    148.90 o 
   4  15   6      439.47      436.11     38.59 o 
   5  15   6     3191.59     3013.34     66.69 o 
   6  15   6       10.41      -18.24     21.81 o 
   7  15   6    15765.82    16420.78    273.28 o 
   8  15   6       20.60       -0.40     29.96 o 
   9  15   6     1310.38     1225.65     57.62 o 
  10  15   6      260.50      160.15     65.59 o 
  11  15   6     9083.48     9379.38    312.41 o 
   0  16   6      315.72      307.12     48.98 o 
   1  16   6    16880.64    17570.13    283.95 o 
   2  16   6      145.65      116.31     27.72 o 
   3  16   6     4992.41     5213.51    128.08 o 
   4  16   6       55.09       16.46     22.78 o 
   5  16   6    13056.80    13543.77    191.30 o 
   6  16   6      324.76      260.60     38.33 o 
   7  16   6     2731.89     2665.44     98.38 o 
   8  16   6        2.24      -25.15     37.39 o 
   9  16   6     9696.59     9755.81    187.98 o 
  10  16   6       94.75      106.44     37.47 o 
   1  17   6    10747.30    10885.90    195.88 o 
   2  17   6      120.46       71.22     28.29 o 
   3  17   6    12694.42    13153.95    204.13 o 
   4  17   6      117.17       56.21     27.08 o 
   5  17   6     4798.70     5034.30    152.56 o 
   6  17   6       15.80       -7.38     36.28 o 
   7  17   6    13269.25    13361.74    276.70 o 
   8  17   6       25.93       18.67     40.40 o 
   9  17   6     1656.87     1645.78     88.19 o 
   0  18   6      177.33      150.99     51.34 o 
   1  18   6     8931.62     8705.15    168.46 o 
   2  18   6       48.34       34.86     32.22 o 
   3  18   6     4847.55     4839.14    102.47 o 
   4  18   6        0.79      -15.42     33.14 o 
   5  18   6    10352.61    10296.21    195.64 o 
   6  18   6        0.36       30.59     40.47 o 
   7  18   6     2943.81     2870.68    143.25 o 
   1  19   6     5627.56     5618.98    128.92 o 
   2  19   6        8.40      -35.44     35.44 o 
   3  19   6     6639.80     7082.20    148.78 o 
   4  19   6       15.74       26.45     41.74 o 
   5  19   6     2115.65     1914.93    105.47 o 
   1   1   7      287.40      185.82     10.78 o 
   2   1   7      665.35      635.57     15.80 o 
   3   1   7     8981.67     8852.50     92.88 o 
   4   1   7        8.37       53.53     13.87 o 
   5   1   7     1693.06     1542.94     24.92 o 
   6   1   7      457.00      407.98     15.12 o 
   7   1   7     1266.40     1273.08     50.03 o 
   8   1   7      183.98      243.46     17.91 o 
   9   1   7      959.84      850.78     26.57 o 
  10   1   7      541.19      540.73     48.75 o 
  11   1   7      351.31      273.93     34.56 o 
  12   1   7        0.68       25.39     24.65 o 
  13   1   7       28.18       13.64     39.46 o 
  14   1   7      117.77      134.55     79.49 o 
  15   1   7      533.96      483.23     62.04 o 
  16   1   7        3.56       15.42     46.20 o 
  17   1   7       23.03       27.63     79.95 o 
  18   1   7       14.11       50.88    101.76 o 
   0   2   7     3248.84     3023.75     59.73 o 
   1   2   7     5442.66     5452.10     66.27 o 
   2   2   7      809.19      780.37     18.07 o 
   3   2   7       94.66       34.86     10.93 o 
   4   2   7    23383.12    23288.12    322.48 o 
   5   2   7    32715.76    34382.55    348.56 o 
   6   2   7     1944.25     2206.03     36.54 o 
   7   2   7      902.58      712.62     39.54 o 
   8   2   7     5778.58     5697.13    125.09 o 
   9   2   7     5067.07     4508.30    103.19 o 
  10   2   7      347.21      261.46     47.06 o 
  11   2   7       14.54       29.66     22.41 o 
  12   2   7        6.23      -11.18     33.03 o 
  13   2   7      427.77      448.94     40.56 o 
  14   2   7      349.03      307.66     55.88 o 
  15   2   7       63.06       -9.96     49.75 o 
  16   2   7      806.44      670.64     69.41 o 
  17   2   7      160.96      267.51     95.16 o 
   1   3   7    19174.80    19390.65    200.80 o 
   2   3   7    21823.00    22342.86    256.35 o 
   3   3   7    13832.02    13576.70    170.91 o 
   4   3   7       72.07      108.02     12.76 o 
   5   3   7       97.65      171.02     18.32 o 
   6   3   7    14135.85    13505.18    161.14 o 
   7   3   7    14973.89    14868.12    196.02 o 
   8   3   7     1730.06     1702.80     48.14 o 
   9   3   7      431.49      330.88     25.45 o 
  10   3   7     4369.34     4167.78     87.86 o 
  11   3   7     3634.65     3718.78     84.12 o 
  12   3   7       74.24       72.80     29.60 o 
  13   3   7      175.72      126.30     34.03 o 
  14   3   7     2639.17     2564.83    104.76 o 
  15   3   7     1784.64     1875.65    123.51 o 
  16   3   7      454.99      522.82    105.42 o 
  17   3   7        1.61      -78.76     79.80 o 
   0   4   7    13151.01    13360.55    238.79 o 
   1   4   7    15351.55    15484.68    175.93 o 
   2   4   7        4.73       12.05      7.50 o 
   3   4   7     6093.46     6106.23     97.21 o 
   4   4   7    32305.12    33023.49    389.84 o 
   5   4   7    18871.35    19257.34    240.03 o 
   6   4   7     2052.54     1668.44     68.75 o 
   7   4   7       12.33       18.77     12.96 o 
   8   4   7    13461.47    13223.30    202.43 o 
   9   4   7     8825.56     8847.82    149.66 o 
  10   4   7      526.47      486.59     43.80 o 
  11   4   7     2823.58     2634.32     69.43 o 
  12   4   7     1970.97     1881.26     76.11 o 
  13   4   7     2774.17     2739.72     95.20 o 
  14   4   7     2456.88     2443.13     89.35 o 
  15   4   7       31.23       15.93     38.42 o 
  16   4   7     2509.14     2168.63    217.40 o 
  17   4   7     2228.57     2456.10    175.77 o 
   1   5   7     2133.46     1695.83     35.94 o 
   2   5   7    37999.64    39278.23    420.93 o 
   3   5   7    28730.82    31705.52    375.45 o 
   4   5   7      128.25      155.19     15.02 o 
   5   5   7     9573.65     9864.63    139.37 o 
   6   5   7     6022.59     6066.44     93.91 o 
   7   5   7     2972.56     2726.29     55.55 o 
   8   5   7     2889.09     2913.00     72.51 o 
   9   5   7      537.98      576.15     53.63 o 
  10   5   7     4362.11     4327.41     92.60 o 
  11   5   7    16888.74    17021.02    260.83 o 
  12   5   7     3127.61     2997.17     77.57 o 
  13   5   7      884.07      818.81     64.40 o 
  14   5   7     3000.15     2832.53     96.34 o 
  15   5   7     3647.58     3738.92    344.61 o 
  16   5   7     1560.11     1680.96    156.35 o 
  17   5   7      176.30      181.92    106.64 o 
   0   6   7    35546.43    36635.19    603.85 o 
   1   6   7    13501.73    13113.39    166.03 o 
   2   6   7      439.07      414.57     23.36 o 
   3   6   7    11174.51    11445.75    149.35 o 
   4   6   7    12493.18    12390.90    162.22 o 
   5   6   7    11597.51    11765.27    157.23 o 
   6   6   7     1844.47     1469.50     39.82 o 
   7   6   7      285.37      275.95     21.36 o 
   8   6   7    13817.00    13876.95    211.42 o 
   9   6   7    16742.06    17837.92    265.39 o 
  10   6   7     1398.21     1241.10     61.15 o 
  11   6   7      644.94      525.90     44.96 o 
  12   6   7     7884.78     7890.01    197.64 o 
  13   6   7     4987.46     4843.96    107.99 o 
  14   6   7      794.18      744.69     77.67 o 
  15   6   7      411.43      410.49     73.69 o 
  16   6   7     1848.29     1731.05    112.45 o 
  17   6   7     4219.24     4648.20    150.66 o 
   1   7   7    10456.47    10727.93    126.34 o 
   2   7   7    47010.09    49574.71    527.10 o 
   3   7   7    26937.28    27823.96    331.92 o 
   4   7   7     4929.88     5138.99     81.17 o 
   5   7   7    11356.31    11969.47    160.65 o 
   6   7   7    26013.48    27638.50    336.97 o 
   7   7   7    20595.48    20397.33    260.06 o 
   8   7   7     2009.11     1658.67     58.09 o 
   9   7   7     1570.50     1456.41     57.75 o 
  10   7   7    25315.47    24966.02    388.95 o 
  11   7   7     5445.00     5653.50    114.92 o 
  12   7   7     1666.64     1470.21     56.99 o 
  13   7   7      239.92      274.33     40.08 o 
  14   7   7     3930.80     4043.77    125.26 o 
  15   7   7     8137.22     8466.93    262.23 o 
  16   7   7      738.71      664.10    117.67 o 
   0   8   7    72417.61    76272.61   1050.99 o 
   1   8   7    12685.79    12630.70    148.10 o 
   2   8   7     3877.35     3792.71     57.96 o 
   3   8   7    12386.28    12522.36    163.76 o 
   4   8   7    23195.52    23384.88    286.33 o 
   5   8   7    24652.73    25304.14    309.46 o 
   6   8   7      103.69       58.14     16.52 o 
   7   8   7     1554.28     1416.02     41.08 o 
   8   8   7    17112.57    17322.86    278.75 o 
   9   8   7    10402.91    10280.20    170.91 o 
  10   8   7     1728.65     1475.45     52.76 o 
  11   8   7     1041.42      938.34     76.26 o 
  12   8   7    12706.97    12476.97    209.91 o 
  13   8   7     7574.77     7637.30    185.22 o 
  14   8   7     2108.27     2079.91     75.01 o 
  15   8   7       22.00       12.45     60.85 o 
  16   8   7     1878.05     2195.10    107.87 o 
   1   9   7    14159.24    14781.14    159.28 o 
   2   9   7    26419.77    26334.39    289.66 o 
   3   9   7    13914.10    13018.66    156.78 o 
   4   9   7      734.81      665.47     24.03 o 
   5   9   7     9463.11     9491.32    124.13 o 
   6   9   7    13762.63    13867.12    171.34 o 
   7   9   7    26812.28    27253.17    311.65 o 
   8   9   7     1329.58     1128.24     40.71 o 
   9   9   7      110.19      114.88     25.59 o 
  10   9   7     8519.14     8555.08    138.25 o 
  11   9   7     8220.30     8464.94    139.69 o 
  12   9   7     2750.79     2509.46     79.43 o 
  13   9   7       28.36       60.57     33.86 o 
  14   9   7     2816.68     2885.27     90.87 o 
  15   9   7     4519.07     4714.13    122.06 o 
  16   9   7     2085.79     2028.07    107.60 o 
   0  10   7    20245.60    19496.91    338.49 o 
   1  10   7    12046.20    12030.96    172.57 o 
   2  10   7      853.92      788.58     24.38 o 
   3  10   7     7939.34     7832.21    102.71 o 
   4  10   7    17452.96    17730.90    206.25 o 
   5  10   7     8644.21     8683.60    117.04 o 
   6  10   7     3191.95     3055.34     57.67 o 
   7  10   7     1409.04     1233.54     37.36 o 
   8  10   7     7439.57     7443.54    109.82 o 
   9  10   7    10960.13    11124.36    165.68 o 
  10  10   7     2235.91     2286.17     67.58 o 
  11  10   7      100.56       97.28     32.67 o 
  12  10   7     4029.63     4093.98    105.66 o 
  13  10   7     7096.73     7274.50    156.12 o 
  14  10   7     2867.62     2795.58     96.64 o 
  15  10   7      102.72      126.79     38.91 o 
   1  11   7     9099.82     9079.74    138.41 o 
   2  11   7    11913.77    11572.49    155.03 o 
   3  11   7    12133.01    12393.67    151.95 o 
   4  11   7        5.32      -10.02     13.38 o 
   5  11   7     3188.10     3002.07     55.70 o 
   6  11   7    20257.33    20736.76    242.45 o 
   7  11   7    17350.66    17623.29    212.75 o 
   8  11   7     2125.07     1959.06     59.82 o 
   9  11   7      412.12      343.09     28.69 o 
  10  11   7     2238.33     2222.89     61.15 o 
  11  11   7     7634.86     7829.71    153.98 o 
  12  11   7      918.07      813.13     49.10 o 
  13  11   7      319.99      307.93     42.08 o 
  14  11   7     2563.21     2524.35     82.53 o 
   0  12   7    11131.76    11377.61    268.72 o 
   1  12   7     9183.55     9505.72    146.10 o 
   2  12   7       13.56       13.89     15.83 o 
   3  12   7     3056.79     2963.14     59.67 o 
   4  12   7    19539.53    20407.88    237.27 o 
   5  12   7     9692.82     9800.79    129.80 o 
   6  12   7      527.27      472.37     26.53 o 
   7  12   7     2289.64     2079.58     48.40 o 
   8  12   7     6168.20     6292.48    105.87 o 
   9  12   7     5713.46     5638.01    105.81 o 
  10  12   7     1711.43     1624.53     60.81 o 
  11  12   7       98.31      104.49     32.53 o 
  12  12   7     2948.69     2725.98     84.11 o 
  13  12   7     2527.80     2694.75     85.42 o 
  14  12   7     1576.41     1509.30     76.78 o 
   1  13   7     3485.24     3378.86     84.79 o 
   2  13   7     4467.41     4253.12     76.05 o 
   3  13   7     4750.29     4818.13    100.41 o 
   4  13   7        1.89       23.19     19.83 o 
   5  13   7     3714.40     3484.39     63.80 o 
   6  13   7     5623.61     5521.10     87.84 o 
   7  13   7     8446.23     8473.47    120.98 o 
   8  13   7     1643.99     1510.39     56.03 o 
   9  13   7      355.57      325.52     44.42 o 
  10  13   7     3339.34     3328.58     90.15 o 
  11  13   7     1414.22     1217.12     57.69 o 
  12  13   7      586.10      568.19     52.74 o 
  13  13   7       43.10        1.54     49.74 o 
   0  14   7      675.93      678.87     64.76 o 
   1  14   7       73.15       84.11     25.92 o 
   2  14   7      686.54      582.79     37.10 o 
   3  14   7     2422.18     2385.02     55.81 o 
   4  14   7     1891.85     1776.18     49.20 o 
   5  14   7     3685.34     3640.29     73.52 o 
   6  14   7        9.59       24.02     19.93 o 
   7  14   7      947.90      920.26     36.87 o 
   8  14   7     2235.60     2216.56     71.33 o 
   9  14   7     2369.37     2308.95     73.37 o 
  10  14   7      296.30      204.58     58.42 o 
  11  14   7       63.72       27.63     36.05 o 
  12  14   7      816.26      809.81     56.00 o 
   1  15   7      423.59      389.10     35.76 o 
   2  15   7     1992.69     1897.86     55.96 o 
   3  15   7      115.31       83.51     23.93 o 
   4  15   7        6.82      -21.57     21.57 o 
   5  15   7      460.15      298.25     30.81 o 
   6  15   7      389.17      317.72     32.33 o 
   7  15   7      666.63      518.60     35.24 o 
   8  15   7      247.15      203.22     36.76 o 
   9  15   7        3.30       23.36     32.26 o 
  10  15   7     1257.57     1310.94     61.79 o 
  11  15   7      241.83      133.40     45.07 o 
   0  16   7      325.21      335.82     52.98 o 
   1  16   7       60.77       53.61     36.05 o 
   2  16   7       45.46       35.00     29.04 o 
   3  16   7      479.82      469.71     36.63 o 
   4  16   7       89.20       56.51     25.88 o 
   5  16   7       85.68       80.44     39.67 o 
   6  16   7      170.03       92.52     34.69 o 
   7  16   7      116.45       40.98     36.93 o 
   8  16   7      260.72      198.85     45.60 o 
   9  16   7       19.24       10.83     66.43 o 
  10  16   7       40.52       36.52     36.98 o 
   1  17   7      502.08      570.23     61.76 o 
   2  17   7        0.96       -1.25     31.67 o 
   3  17   7      326.93      233.35     34.13 o 
   4  17   7       33.47       22.22     28.04 o 
   5  17   7       96.35       46.80     28.18 o 
   6  17   7      174.42       97.72     35.63 o 
   7  17   7      670.76      658.85     59.24 o 
   8  17   7        1.04       33.21     40.85 o 
   9  17   7      196.51      143.39     80.95 o 
   0  18   7      389.38      273.29     69.38 o 
   1  18   7      803.94      673.53     49.41 o 
   2  18   7       48.42       19.18     45.40 o 
   3  18   7      332.25      242.56     37.89 o 
   4  18   7      780.09      760.30     64.93 o 
   5  18   7      276.45      216.48     55.39 o 
   6  18   7        2.25      -28.04     34.88 o 
   7  18   7      106.92       67.72     42.81 o 
   1  19   7     1643.90     1594.14     93.47 o 
   2  19   7      978.60      806.17     78.45 o 
   3  19   7      779.05      769.26     56.77 o 
   4  19   7        0.57       -4.53     41.83 o 
   5  19   7       77.42       16.19     85.57 o 
   0   0   8    79643.85    81391.87   2357.90 o 
   1   0   8        0.03        4.27     10.73 o 
   2   0   8     1726.07     1571.69     67.10 o 
   3   0   8     9323.88     9155.06    146.77 o 
   4   0   8    47694.51    45830.43    572.90 o 
   5   0   8     3569.23     3578.17     62.24 o 
   6   0   8     7782.16     7192.23    107.99 o 
   7   0   8      424.37      380.46     49.41 o 
   8   0   8    46976.81    49210.57    824.48 o 
   9   0   8        0.16       11.80     19.69 o 
  10   0   8     9558.38     9917.65    212.22 o 
  11   0   8      139.34       84.48     52.07 o 
  12   0   8    20119.30    20356.06    563.17 o 
  13   0   8      525.42      435.32     88.63 o 
  14   0   8     9005.89    10366.33    317.84 o 
  15   0   8      852.73      779.47    100.96 o 
  16   0   8     5098.27     4754.54    208.55 o 
  17   0   8       66.15        9.65     86.73 o 
   1   1   8      428.92      332.57     14.97 o 
   2   1   8   103835.46   105332.90   1471.09 o 
   3   1   8       13.37        5.20      7.65 o 
   4   1   8    11981.89    11598.40    120.35 o 
   5   1   8      188.01      131.62      8.32 o 
   6   1   8    14516.56    11647.15    115.33 o 
   7   1   8     1268.07     1179.61     33.01 o 
   8   1   8     4163.99     3888.49     84.34 o 
   9   1   8       15.65       16.68     26.32 o 
  10   1   8    29415.81    29383.80    534.75 o 
  11   1   8     1791.95     1646.47     56.74 o 
  12   1   8    12027.15    12710.49    250.24 o 
  13   1   8      688.43      608.80     82.45 o 
  14   1   8     8316.58     8290.24    192.74 o 
  15   1   8       14.48       13.35     47.60 o 
  16   1   8     7077.05     7600.30    190.38 o 
  17   1   8      160.92      -19.25    150.83 o 
   0   2   8   118177.90   116448.37   1586.55 o 
   1   2   8     3843.69     3531.58     48.74 o 
   2   2   8     1385.42     1076.59     22.79 o 
   3   2   8     4056.63     3722.14     47.21 o 
   4   2   8    58676.97    58396.00    598.55 o 
   5   2   8      478.09      553.13     14.44 o 
   6   2   8     4354.50     3882.25     62.26 o 
   7   2   8      823.57      893.32     27.43 o 
   8   2   8    30847.10    30072.53    375.11 o 
   9   2   8       23.74        8.88     17.07 o 
  10   2   8    10080.06     9837.76    247.15 o 
  11   2   8        5.28       22.34     43.63 o 
  12   2   8    12143.45    11887.37    203.04 o 
  13   2   8       19.81      -18.29     42.38 o 
  14   2   8     4616.99     4817.38    140.60 o 
  15   2   8      968.18      911.72     85.12 o 
  16   2   8     4976.48     5082.64    150.53 o 
  17   2   8        0.96       10.92     82.76 o 
   1   3   8       51.35       69.34     13.23 o 
   2   3   8    72584.77    70959.84    693.09 o 
   3   3   8      161.03      140.43     14.42 o 
   4   3   8    15291.21    16410.40    191.19 o 
   5   3   8     2945.29     3146.16     56.61 o 
   6   3   8    42000.00    42055.08    497.83 o 
   7   3   8      328.17      323.32     32.44 o 
   8   3   8     3225.79     3067.89     69.11 o 
   9   3   8     1091.45     1042.62     36.47 o 
  10   3   8    16293.90    16130.55    262.39 o 
  11   3   8       10.18        4.29     29.11 o 
  12   3   8     6983.02     6969.14    138.61 o 
  13   3   8       48.95       66.90     30.15 o 
  14   3   8     5210.60     5327.38    189.32 o 
  15   3   8       63.40       22.24     51.35 o 
  16   3   8     3260.28     3725.50    129.42 o 
  17   3   8      201.18       22.87    161.90 o 
   0   4   8    67249.41    65960.16   1437.44 o 
   1   4   8     3140.00     3202.83     46.81 o 
   2   4   8        2.56       20.33     11.03 o 
   3   4   8     1375.32     1500.99     28.83 o 
   4   4   8    40941.30    43892.91    511.60 o 
   5   4   8       34.68       17.68     14.78 o 
   6   4   8     3542.57     3318.95     61.55 o 
   7   4   8     2317.69     2311.30     49.84 o 
   8   4   8    28745.58    28764.58    446.17 o 
   9   4   8      657.08      540.59     31.66 o 
  10   4   8     3283.85     3325.58     78.10 o 
  11   4   8      534.34      546.82     75.73 o 
  12   4   8     6605.69     6599.33    152.17 o 
  13   4   8      109.99      117.29     34.84 o 
  14   4   8     2917.14     2866.37     87.77 o 
  15   4   8       85.32       58.18     52.13 o 
  16   4   8     2262.25     2550.74    191.96 o 
  17   4   8       33.87       50.45    188.49 o 
   1   5   8     1017.28     1055.52     43.18 o 
   2   5   8    22558.60    22470.49    232.44 o 
   3   5   8       78.58       87.95     15.92 o 
   4   5   8     5231.83     5393.02     83.73 o 
   5   5   8     2130.20     1940.48     64.31 o 
   6   5   8    35850.34    38500.27    458.72 o 
   7   5   8       10.10        5.71     16.59 o 
   8   5   8      777.57      714.34     29.23 o 
   9   5   8      885.22      753.38     36.95 o 
  10   5   8     7261.61     7139.46    180.15 o 
  11   5   8      626.02      550.71     36.82 o 
  12   5   8     2763.05     2736.61    128.02 o 
  13   5   8        5.19        9.08     35.72 o 
  14   5   8     2446.09     2497.07     91.27 o 
  15   5   8        6.28       -7.10     45.50 o 
  16   5   8     2109.63     2221.07    158.72 o 
  17   5   8        2.05       10.14     98.06 o 
   0   6   8     9798.58     8823.57    170.17 o 
   1   6   8     1355.34     1320.58     32.89 o 
   2   6   8      536.72      631.67     21.00 o 
   3   6   8      462.39      470.75     21.24 o 
   4   6   8    13049.07    12795.10    168.57 o 
   5   6   8      566.00      548.28     33.96 o 
   6   6   8     6884.04     7106.73    108.05 o 
   7   6   8     3245.15     3371.21     65.36 o 
   8   6   8     8665.76     8334.24    130.66 o 
   9   6   8       43.45       25.75     22.46 o 
  10   6   8      864.09      736.45     38.77 o 
  11   6   8      170.24      190.49     45.65 o 
  12   6   8     2918.03     2849.73     77.76 o 
  13   6   8       23.68        9.45     45.01 o 
  14   6   8      577.71      415.11     52.47 o 
  15   6   8        0.42      -63.61     84.42 o 
  16   6   8       80.15       -0.51     62.56 o 
   1   7   8      629.67      669.21     27.53 o 
   2   7   8     2425.62     2420.63     47.86 o 
   3   7   8     1615.34     1535.61     37.67 o 
   4   7   8        0.68       16.90     13.69 o 
   5   7   8      617.42      467.15     23.58 o 
   6   7   8     4337.43     4311.67     94.81 o 
   7   7   8      233.32      183.39     25.69 o 
   8   7   8       12.78        8.50     17.49 o 
   9   7   8       79.67       25.97     23.60 o 
  10   7   8      592.02      593.22     38.14 o 
  11   7   8      306.82      250.82     40.14 o 
  12   7   8      283.24      324.12     37.03 o 
  13   7   8      398.45      375.13     45.38 o 
  14   7   8      280.87      350.76     78.64 o 
  15   7   8        0.09      -62.45     62.45 o 
  16   7   8      315.37      375.41     66.66 o 
   0   8   8     5407.78     6002.81    160.24 o 
   1   8   8      295.58      272.22     17.10 o 
   2   8   8      909.19      875.30     28.31 o 
   3   8   8      528.91      458.09     22.81 o 
   4   8   8      243.96      225.67     19.63 o 
   5   8   8      385.99      337.92     27.20 o 
   6   8   8      965.25      944.91     33.83 o 
   7   8   8     1137.93     1137.76     38.00 o 
   8   8   8       24.72        7.99     19.31 o 
   9   8   8      345.70      366.10     35.59 o 
  10   8   8      413.55      450.78     52.02 o 
  11   8   8       11.45       40.03     26.59 o 
  12   8   8      192.07      129.29     31.98 o 
  13   8   8        9.66      -35.27     35.27 o 
  14   8   8      188.94      174.46     40.78 o 
  15   8   8       15.61       39.25     47.41 o 
  16   8   8       18.51       33.97     73.76 o 
   1   9   8      312.22      217.14     16.41 o 
   2   9   8      408.99      282.54     18.13 o 
   3   9   8       99.87      107.01     16.89 o 
   4   9   8     1405.07     1238.76     33.04 o 
   5   9   8       56.81       14.60     16.38 o 
   6   9   8     2266.64     2088.40     50.84 o 
   7   9   8      717.89      723.48     33.15 o 
   8   9   8     2651.40     2276.58     56.85 o 
   9   9   8     1587.40     1436.27     53.58 o 
  10   9   8      775.93      749.53     64.81 o 
  11   9   8      242.57      217.63     32.93 o 
  12   9   8       24.79       35.40     28.59 o 
  13   9   8        2.70      -32.05     32.05 o 
  14   9   8        4.14       24.40     35.44 o 
  15   9   8        3.61       19.37     79.39 o 
   0  10   8     3148.32     2962.09     76.58 o 
   1  10   8       25.63       19.65     14.92 o 
   2  10   8      157.82      123.54     15.42 o 
   3  10   8      354.02      287.92     19.89 o 
   4  10   8     4854.22     4442.35     71.00 o 
   5  10   8        0.68        2.23     15.41 o 
   6  10   8     3868.13     3880.12     68.17 o 
   7  10   8      373.87      387.70     26.56 o 
   8  10   8     2521.55     2349.59     54.18 o 
   9  10   8       18.45       23.93     22.41 o 
  10  10   8       45.56       33.11     25.37 o 
  11  10   8      748.87      760.31     41.38 o 
  12  10   8      255.30      167.22     37.72 o 
  13  10   8        2.32      -32.32     32.32 o 
  14  10   8      232.84      263.18     48.05 o 
  15  10   8       33.90       54.24     42.53 o 
   1  11   8        3.79        1.64     16.07 o 
   2  11   8     9048.29     9038.25    127.91 o 
   3  11   8     1369.36     1172.46     32.24 o 
   4  11   8      123.02       49.33     15.94 o 
   5  11   8      333.66      238.83     21.52 o 
   6  11   8    15215.59    15565.77    180.97 o 
   7  11   8      298.46      307.69     26.73 o 
   8  11   8     1828.69     1805.69     48.39 o 
   9  11   8      177.48      142.49     28.03 o 
  10  11   8     1952.89     1850.75     57.92 o 
  11  11   8       10.23       19.78     32.78 o 
  12  11   8      567.15      581.60     49.67 o 
  13  11   8       18.43       24.58     33.45 o 
  14  11   8     1658.38     1586.33     67.53 o 
   0  12   8    36240.07    38375.84    784.88 o 
   1  12   8      106.36       10.48     21.57 o 
   2  12   8      611.41      535.09     26.93 o 
   3  12   8       26.25       24.51     17.64 o 
   4  12   8    18767.51    19800.23    232.09 o 
   5  12   8      104.85       67.07     18.69 o 
   6  12   8       50.87       33.70     19.00 o 
   7  12   8        1.42        9.22     19.00 o 
   8  12   8     5988.15     6002.09     95.78 o 
   9  12   8       67.86       49.91     24.18 o 
  10  12   8     1692.09     1577.22     65.00 o 
  11  12   8       51.74       76.76     33.95 o 
  12  12   8     5814.94     5963.99    132.68 o 
  13  12   8       66.93       91.38     37.84 o 
   1  13   8      520.95      474.08     34.39 o 
   2  13   8    19973.50    20987.09    266.26 o 
   3  13   8     1612.71     1652.54     45.62 o 
   4  13   8        3.74       -3.99     18.96 o 
   5  13   8      255.66      253.84     27.89 o 
   6  13   8     9724.23    10086.83    136.98 o 
   7  13   8      130.24      108.11     24.51 o 
   8  13   8     1742.93     1619.78     46.92 o 
   9  13   8      219.30      203.01     32.89 o 
  10  13   8     7979.36     8198.79    166.58 o 
  11  13   8      366.09      327.66     41.77 o 
  12  13   8     1990.35     1776.87     69.90 o 
  13  13   8      159.76      121.03     57.42 o 
   0  14   8    28615.71    29986.51    635.26 o 
   1  14   8      150.23       60.50     26.83 o 
   2  14   8     1792.24     1778.49     63.44 o 
   3  14   8       22.14       37.88     21.08 o 
   4  14   8    15100.67    15624.57    210.37 o 
   5  14   8       78.19       49.66     22.37 o 
   6  14   8     1079.13     1012.21     48.73 o 
   7  14   8       29.19       31.58     22.24 o 
   8  14   8     9152.72     9356.83    156.02 o 
   9  14   8      374.63      303.91     39.43 o 
  10  14   8     2884.26     2739.90     83.47 o 
  11  14   8      147.44      114.99     59.42 o 
  12  14   8     7236.03     7461.42    158.64 o 
   1  15   8       46.03       31.19     27.65 o 
   2  15   8    17211.75    17912.21    289.59 o 
   3  15   8      299.90      241.69     32.92 o 
   4  15   8      155.14       93.85     24.70 o 
   5  15   8      210.34      162.81     27.62 o 
   6  15   8    15457.45    15920.16    219.44 o 
   7  15   8      104.69      101.43     27.96 o 
   8  15   8     2027.84     1989.85     70.20 o 
   9  15   8       21.66       44.97     33.21 o 
  10  15   8     9152.18     9308.27    189.95 o 
  11  15   8       37.36       -9.67     35.17 o 
   0  16   8    23095.68    23928.31    545.82 o 
   1  16   8       13.05      -22.21     28.53 o 
   2  16   8      263.73      244.24     37.69 o 
   3  16   8       11.39       -1.71     26.17 o 
   4  16   8    18354.60    19148.40    279.04 o 
   5  16   8      100.27       76.32     30.34 o 
   6  16   8     1204.35     1125.79     46.93 o 
   7  16   8       11.01      -27.45     28.54 o 
   8  16   8    13031.08    13719.23    340.64 o 
   9  16   8       20.88       34.09     38.62 o 
  10  16   8     1809.92     1522.36     94.02 o 
   1  17   8       41.89       21.05     32.35 o 
   2  17   8    17241.94    18832.43    383.90 o 
   3  17   8        0.05       -6.46     32.17 o 
   4  17   8      705.00      659.95     45.09 o 
   5  17   8       15.79       21.92     30.75 o 
   6  17   8    13948.96    14168.47    222.93 o 
   7  17   8       36.58       29.22     37.23 o 
   8  17   8     1369.08     1232.52     72.00 o 
   0  18   8    13288.45    13992.10    346.41 o 
   1  18   8        4.11       -1.61     32.83 o 
   2  18   8      219.06      177.19     40.72 o 
   3  18   8       23.09       21.89     37.74 o 
   4  18   8    11936.20    12207.29    199.72 o 
   5  18   8      157.54      143.41     47.58 o 
   6  18   8     1019.78      755.07     62.96 o 
   1  19   8       79.84       57.79     38.79 o 
   2  19   8     9458.83     9881.42    192.98 o 
   3  19   8        5.95       53.84     40.99 o 
   4  19   8      666.44      655.59     75.23 o 
   1   1   9      133.85       85.78     11.00 o 
   2   1   9     1258.10      979.03     27.10 o 
   3   1   9       88.17      109.55     11.20 o 
   4   1   9     5050.61     5022.28     60.31 o 
   5   1   9     1580.43     1670.80     31.11 o 
   6   1   9       96.51       89.09      9.95 o 
   7   1   9       10.26       -7.25     16.17 o 
   8   1   9      155.01      119.90     23.05 o 
   9   1   9      714.91      580.29     42.35 o 
  10   1   9      610.08      596.31     72.50 o 
  11   1   9       22.15       64.90     34.38 o 
  12   1   9        0.98      -43.43     51.07 o 
  13   1   9       32.79      -17.41     52.41 o 
  14   1   9       52.30      -26.06     71.10 o 
  15   1   9      472.53      477.73     86.09 o 
  16   1   9       51.81       11.73     54.72 o 
  17   1   9        0.08      -10.12     58.38 o 
   0   2   9    21912.59    22956.46    337.02 o 
   1   2   9     1652.94     1471.38     28.86 o 
   2   2   9     3017.68     3201.45     46.99 o 
   3   2   9      229.41      221.71     20.43 o 
   4   2   9     3757.03     3262.41     43.82 o 
   5   2   9     3414.83     2990.68     63.64 o 
   6   2   9     2451.90     2222.52     38.24 o 
   7   2   9      430.76      386.29     32.92 o 
   8   2   9     4162.18     3728.87     72.18 o 
   9   2   9     2879.03     2328.57     64.96 o 
  10   2   9       96.77       75.73     25.30 o 
  11   2   9      163.53      218.24     33.70 o 
  12   2   9        9.43       26.44     52.41 o 
  13   2   9     1714.53     1654.95     81.74 o 
  14   2   9      728.25      765.31     82.45 o 
  15   2   9       74.55      100.11     54.07 o 
  16   2   9      312.81      311.90     65.10 o 
  17   2   9      384.18      362.12     86.51 o 
   1   3   9     1731.35     1592.95     30.61 o 
   2   3   9    18901.02    18890.69    200.15 o 
   3   3   9     3310.98     3103.90     46.44 o 
   4   3   9       16.38        0.87      9.50 o 
   5   3   9      960.90      755.91     52.40 o 
   6   3   9     8979.18     8969.11    119.00 o 
   7   3   9     2703.51     2504.59     48.55 o 
   8   3   9      501.99      356.03     32.38 o 
   9   3   9     3372.42     3373.47    125.02 o 
  10   3   9     2040.08     1982.35     86.12 o 
  11   3   9      834.61      813.47     74.18 o 
  12   3   9     2989.95     2758.97     79.85 o 
  13   3   9        1.61        2.49     53.03 o 
  14   3   9     1804.09     1648.08     87.50 o 
  15   3   9     3616.78     3609.47    126.52 o 
  16   3   9      654.24      717.59     73.59 o 
  17   3   9       38.32      149.48     97.43 o 
   0   4   9    29478.95    27424.20    469.42 o 
   1   4   9     6149.17     5641.40     72.70 o 
   2   4   9     1676.89     1767.81     38.46 o 
   3   4   9    12180.71    12382.10    137.77 o 
   4   4   9    25472.42    25554.49    310.99 o 
   5   4   9    11704.71    11713.75    158.87 o 
   6   4   9     3586.12     3303.26     62.14 o 
   7   4   9     1920.19     1634.27     41.83 o 
   8   4   9     7019.81     6823.11    210.66 o 
   9   4   9     7254.94     7026.28    155.88 o 
  10   4   9     6886.59     6784.99    164.75 o 
  11   4   9        2.96       25.12     40.67 o 
  12   4   9     3656.62     3514.13    115.04 o 
  13   4   9     3375.79     3230.33    145.41 o 
  14   4   9     2027.21     2033.22     95.20 o 
  15   4   9      222.94      192.49     93.47 o 
  16   4   9      838.29      779.22     88.80 o 
  17   4   9     2159.20     2131.69    291.41 o 
   1   5   9    11912.87    12045.70    145.08 o 
   2   5   9     9239.46     8377.95    121.71 o 
   3   5   9    12486.68    13031.13    170.12 o 
   4   5   9       57.83       45.83     14.35 o 
   5   5   9      316.93      213.56     19.11 o 
   6   5   9     5020.05     4739.05     80.74 o 
   7   5   9    24194.01    24538.45    308.84 o 
   8   5   9     6565.33     6497.05    105.78 o 
   9   5   9     2558.79     2207.00     62.16 o 
  10   5   9     4465.14     4351.29     94.98 o 
  11   5   9     3330.88     3433.39     84.07 o 
  12   5   9     1913.81     2043.73     78.84 o 
  13   5   9      484.42      409.46     46.59 o 
  14   5   9     1508.44     1459.95     66.47 o 
  15   5   9     4644.97     4796.37    148.05 o 
  16   5   9     3574.41     3857.15    197.43 o 
   0   6   9    12630.07    10553.56    202.25 o 
   1   6   9    17220.30    17500.04    201.43 o 
   2   6   9     2790.66     2632.25     45.40 o 
   3   6   9     9998.10    10192.95    139.55 o 
   4   6   9    40514.35    41879.85    492.46 o 
   5   6   9    17821.53    18702.26    238.35 o 
   6   6   9     1633.40     1498.26     40.41 o 
   7   6   9      671.53      641.50     36.50 o 
   8   6   9    12202.92    11984.88    170.92 o 
   9   6   9     9669.72     9340.77    161.03 o 
  10   6   9     3859.91     3938.15     99.63 o 
  11   6   9      807.83      747.76     42.41 o 
  12   6   9     5711.16     5488.87    119.86 o 
  13   6   9     5310.95     5290.61    212.00 o 
  14   6   9     4196.92     4176.65    122.79 o 
  15   6   9      516.91      430.78     66.65 o 
  16   6   9      891.68     1064.22    133.43 o 
   1   7   9    26980.91    27802.62    334.29 o 
   2   7   9    24181.19    23946.73    321.13 o 
   3   7   9    18824.18    19549.14    244.63 o 
   4   7   9      445.34      404.79     22.89 o 
   5   7   9     8949.17     8689.81    126.64 o 
   6   7   9    26048.83    26493.97    328.68 o 
   7   7   9    15933.14    15947.61    213.98 o 
   8   7   9     1831.55     1656.26     46.92 o 
   9   7   9       24.53       71.34     31.26 o 
  10   7   9    17123.57    17311.41    266.22 o 
  11   7   9    10836.92    11008.89    189.19 o 
  12   7   9     2661.16     2615.39     76.54 o 
  13   7   9      824.90      688.49    118.84 o 
  14   7   9     2189.43     2116.16     87.15 o 
  15   7   9     3938.76     3885.66    166.59 o 
  16   7   9     2537.86     2589.71    163.05 o 
   0   8   9    26995.43    26698.09    622.19 o 
   1   8   9    13346.37    13855.73    225.06 o 
   2   8   9        6.04       21.01     15.63 o 
   3   8   9     7341.30     7474.79    110.60 o 
   4   8   9    25177.50    24958.37    307.86 o 
   5   8   9    18717.22    18711.18    240.51 o 
   6   8   9     1658.05     1542.27     43.24 o 
   7   8   9     2735.84     2619.30     59.94 o 
   8   8   9    37987.46    38100.88    464.29 o 
   9   8   9    13903.33    13874.52    220.40 o 
  10   8   9     1794.22     1890.89     62.22 o 
  11   8   9     1628.49     1508.85     58.65 o 
  12   8   9     5899.06     5925.24    125.72 o 
  13   8   9     4971.92     4892.06    135.48 o 
  14   8   9     3657.53     3857.26    162.73 o 
  15   8   9      249.01      256.31    109.86 o 
   1   9   9    11084.91    11310.04    167.99 o 
   2   9   9    17210.06    17542.08    245.64 o 
   3   9   9     9448.96     9266.05    147.91 o 
   4   9   9      852.22      601.04     32.11 o 
   5   9   9     9545.26     9862.87    142.35 o 
   6   9   9    15631.18    16089.37    214.85 o 
   7   9   9    19509.48    19261.76    300.12 o 
   8   9   9     3444.56     3190.78     69.96 o 
   9   9   9      681.32      678.48     41.36 o 
  10   9   9     6265.56     6281.64    126.05 o 
  11   9   9     6506.37     6264.70    154.10 o 
  12   9   9     5515.87     5633.08    123.18 o 
  13   9   9      656.30      632.94     58.31 o 
  14   9   9      997.78      917.19     61.10 o 
  15   9   9     2441.81     2517.10    109.29 o 
   0  10   9    20624.31    21759.92    464.65 o 
   1  10   9    13004.97    13388.34    200.33 o 
   2  10   9      161.25       66.67     19.59 o 
   3  10   9     7957.81     7987.41    108.74 o 
   4  10   9    11334.20    11331.81    145.38 o 
   5  10   9    15229.33    15656.39    192.22 o 
   6  10   9      686.99      661.22     30.51 o 
   7  10   9     7075.65     7391.42    157.56 o 
   8  10   9     2176.73     2089.75     60.33 o 
   9  10   9     3691.21     3597.66     78.66 o 
  10  10   9     5120.75     5141.13    103.05 o 
  11  10   9      658.62      552.04     39.23 o 
  12  10   9     2773.35     2877.11     78.46 o 
  13  10   9     5618.36     5698.74    135.91 o 
  14  10   9     2501.29     2933.58    123.12 o 
   1  11   9     7084.30     6943.95    129.68 o 
   2  11   9    24600.09    25933.33    347.88 o 
   3  11   9     5558.45     5742.66     92.74 o 
   4  11   9     1268.04     1170.12     34.20 o 
   5  11   9     7557.92     8114.32    114.73 o 
   6  11   9     4743.60     4628.04     79.11 o 
   7  11   9     9495.02     9341.38    131.72 o 
   8  11   9     3711.76     3670.66     72.02 o 
   9  11   9     1664.24     1582.04     52.79 o 
  10  11   9     2197.28     2296.58     64.94 o 
  11  11   9     4379.02     4108.16     94.17 o 
  12  11   9     3430.06     3623.71    102.42 o 
  13  11   9      410.91      474.26    107.16 o 
  14  11   9     1354.55     1217.15     87.48 o 
   0  12   9    10285.49    10560.04    257.26 o 
   1  12   9     3800.83     3782.67     87.47 o 
   2  12   9      536.04      427.74     29.28 o 
   3  12   9     2911.24     2852.93     66.87 o 
   4  12   9     9834.04     9906.67    143.41 o 
   5  12   9     6533.94     7042.64    102.88 o 
   6  12   9     1884.84     1751.38     45.08 o 
   7  12   9     3538.52     3573.57     68.28 o 
   8  12   9     3919.42     3932.38     73.73 o 
   9  12   9     4340.17     4217.19     85.69 o 
  10  12   9      684.20      679.12     62.28 o 
  11  12   9      910.19      835.17     51.13 o 
  12  12   9     1541.25     1526.46     64.71 o 
  13  12   9     3705.38     3622.35    136.20 o 
   1  13   9     1433.84     1412.57     53.12 o 
   2  13   9     6235.10     6459.25    129.24 o 
   3  13   9     1802.20     1720.45     47.07 o 
   4  13   9     1408.26     1273.83     42.38 o 
   5  13   9     3597.91     3573.22     73.27 o 
   6  13   9     5408.73     5554.86     90.76 o 
   7  13   9     3462.54     3443.58     67.90 o 
   8  13   9     1261.46     1251.55     43.10 o 
   9  13   9       62.75       85.37     28.62 o 
  10  13   9     1207.98     1009.75     53.89 o 
  11  13   9     2370.85     2173.60     89.01 o 
  12  13   9      278.42      323.78     49.08 o 
   0  14   9      937.29      789.00     62.14 o 
   1  14   9      503.70      454.20     37.52 o 
   2  14   9      136.59      103.44     29.78 o 
   3  14   9     2117.40     2051.19     59.59 o 
   4  14   9     2436.64     2387.69     59.40 o 
   5  14   9     1094.65      992.83     40.49 o 
   6  14   9      804.92      711.13     38.39 o 
   7  14   9      224.89      194.24     29.83 o 
   8  14   9      415.64      386.55     31.98 o 
   9  14   9     2036.66     1946.10     61.36 o 
  10  14   9      337.20      222.59     39.96 o 
  11  14   9        9.80      -18.97     38.72 o 
   1  15   9      241.09      226.58     54.41 o 
   2  15   9      855.56      853.02     48.36 o 
   3  15   9     1464.55     1522.87     60.67 o 
   4  15   9      125.34       68.75     28.29 o 
   5  15   9      957.11      888.37     41.67 o 
   6  15   9      132.35       78.80     30.14 o 
   7  15   9     1390.84     1406.50     51.29 o 
   8  15   9      255.72      264.44     35.62 o 
   9  15   9        1.36      -23.26     32.88 o 
  10  15   9      148.63       82.33     37.81 o 
   0  16   9       73.92      -42.79     42.79 o 
   1  16   9       22.43      -28.80     28.80 o 
   2  16   9       11.05       12.97     32.31 o 
   3  16   9      437.66      369.52     42.20 o 
   4  16   9       28.43       39.68     30.87 o 
   5  16   9      181.50      138.71     33.78 o 
   6  16   9       75.16       62.70     29.03 o 
   7  16   9        0.19       -6.47     30.05 o 
   8  16   9       26.83       -8.26     39.48 o 
   9  16   9      389.38      291.15     52.89 o 
   1  17   9       23.34       32.13     35.26 o 
   2  17   9      202.60      177.60     39.24 o 
   3  17   9       23.95       -2.35     33.76 o 
   4  17   9      265.68      204.18     36.63 o 
   5  17   9       18.00       24.83     33.17 o 
   6  17   9      280.17      213.55     67.61 o 
   7  17   9       26.05       -4.58     36.25 o 
   8  17   9       46.64      -39.32     64.76 o 
   0  18   9     2550.16     2708.70    122.52 o 
   1  18   9      362.81      365.09     80.69 o 
   2  18   9        1.20       -3.34     36.25 o 
   3  18   9       53.50       34.53     44.46 o 
   4  18   9      287.65      221.08     46.00 o 
   5  18   9      101.48       83.54     36.20 o 
   6  18   9      314.49      175.77     94.82 o 
   1  19   9      234.75      119.38     42.26 o 
   2  19   9     1596.01     1513.21     98.08 o 
   0   0  10       53.08      154.96     53.19 o 
   1   0  10    45314.76    45291.17    976.77 o 
   2   0  10     6602.33     7107.22    123.72 o 
   3   0  10    32669.56    34159.41    491.73 o 
   4   0  10     4707.98     5426.46    113.83 o 
   5   0  10    13431.99    13298.52    210.77 o 
   6   0  10        2.04      -12.27     12.27 o 
   7   0  10     6430.07     6217.51    255.29 o 
   8   0  10      681.77      652.42     39.43 o 
   9   0  10    41710.75    42596.37    933.40 o 
  10   0  10      236.30       81.18     80.95 o 
  11   0  10     1609.27     1277.61     99.52 o 
  12   0  10       38.32      -24.99     55.06 o 
  13   0  10    16653.75    17504.92    466.19 o 
  14   0  10     1376.54     1140.80    112.99 o 
  15   0  10      103.86       83.41     77.54 o 
  16   0  10       57.52       53.07     97.14 o 
  17   0  10     3987.38     4019.94    194.92 o 
   1   1  10    35027.73    35980.61    409.65 o 
   2   1  10     4700.03     5781.01     74.30 o 
   3   1  10    50873.52    49672.88    495.68 o 
   4   1  10     1907.93     1792.92     37.92 o 
   5   1  10    18425.39    17282.57    265.81 o 
   6   1  10     2975.48     2794.55     67.48 o 
   7   1  10    40517.49    40434.11    449.13 o 
   8   1  10      538.97      567.47     35.40 o 
   9   1  10     7032.41     6346.74    137.28 o 
  10   1  10      820.51      622.30     81.12 o 
  11   1  10    26227.16    26078.71    442.44 o 
  12   1  10      423.56      513.69     54.45 o 
  13   1  10       51.03      115.76     92.50 o 
  14   1  10      265.12      177.24     61.09 o 
  15   1  10    10677.10    11486.27    249.99 o 
  16   1  10      149.14      206.15     61.50 o 
  17   1  10        2.51      -54.33     74.44 o 
   0   2  10     3058.10     2753.66     70.18 o 
   1   2  10    28782.39    29988.36    307.17 o 
   2   2  10      864.37      773.68     23.71 o 
   3   2  10    27126.19    29455.37    326.08 o 
   4   2  10      113.74       71.53     11.05 o 
   5   2  10    28016.50    27995.75    315.45 o 
   6   2  10      143.27      163.92     24.40 o 
   7   2  10     8264.80     8292.67    209.42 o 
   8   2  10      638.03      584.75     52.23 o 
   9   2  10    32581.52    32028.93    447.49 o 
  10   2  10      113.34      146.10     38.89 o 
  11   2  10      807.20      607.56     55.34 o 
  12   2  10       86.31       81.02     46.71 o 
  13   2  10    13997.46    14435.91    286.21 o 
  14   2  10      127.15      149.83     86.13 o 
  15   2  10       10.60      -38.86     45.22 o 
  16   2  10      236.11      224.10     81.12 o 
  17   2  10     4918.06     5077.74    157.02 o 
   1   3  10    29738.60    29703.06    305.44 o 
   2   3  10       90.61       54.59     10.69 o 
   3   3  10    29892.42    28424.90    293.89 o 
   4   3  10       38.34       24.51     11.77 o 
   5   3  10    15447.18    14897.99    180.47 o 
   6   3  10      546.51      519.30     25.57 o 
   7   3  10    30993.48    29665.71    427.75 o 
   8   3  10      108.79       89.95     26.96 o 
   9   3  10     1442.23     1284.96     42.38 o 
  10   3  10      859.20      865.31     54.85 o 
  11   3  10    15796.13    15890.69    258.16 o 
  12   3  10        5.23       12.11     41.62 o 
  13   3  10       73.16       17.32     43.23 o 
  14   3  10      420.55      306.44     61.14 o 
  15   3  10     8673.19     9215.32    217.12 o 
  16   3  10       23.71      176.41    101.15 o 
  17   3  10       77.52      112.00     76.39 o 
   0   4  10      342.93      287.99     24.02 o 
   1   4  10    16468.51    17042.73    184.70 o 
   2   4  10      523.11      508.08     19.56 o 
   3   4  10     6758.98     5821.58     84.87 o 
   4   4  10     1549.73     1634.52     50.34 o 
   5   4  10    28213.65    28877.81    325.27 o 
   6   4  10     1043.74     1132.60     32.00 o 
   7   4  10     3336.21     3334.63     75.60 o 
   8   4  10      552.63      550.17     26.09 o 
   9   4  10    12065.59    11695.79    174.56 o 
  10   4  10      802.50      719.49     76.53 o 
  11   4  10      901.03      760.39     57.64 o 
  12   4  10       30.04       35.11     34.88 o 
  13   4  10     8452.46     8711.51    202.96 o 
  14   4  10       12.14       36.96     49.31 o 
  15   4  10       49.69       99.18     56.17 o 
  16   4  10      143.33      116.17     72.77 o 
   1   5  10     4370.03     3795.24     56.23 o 
   2   5  10      300.74      251.86     18.01 o 
   3   5  10    20504.89    20259.43    280.14 o 
   4   5  10      403.01      363.25     22.03 o 
   5   5  10     3188.04     3368.94     64.01 o 
   6   5  10       32.15       10.37     17.92 o 
   7   5  10    15290.72    15107.93    205.83 o 
   8   5  10     4025.36     3857.48     74.71 o 
   9   5  10     1565.06     1403.55     43.35 o 
  10   5  10      354.87      302.65     46.69 o 
  11   5  10     5681.06     5766.02    140.27 o 
  12   5  10       17.67       43.45     34.87 o 
  13   5  10      455.84      374.61     45.13 o 
  14   5  10        3.16      -47.22     48.80 o 
  15   5  10     4008.51     4365.96    142.50 o 
  16   5  10       19.41      -29.78     63.21 o 
   0   6  10      139.33      190.17     24.04 o 
   1   6  10    12213.77    12769.80    155.09 o 
   2   6  10     1004.48      924.75     37.74 o 
   3   6  10     1167.51     1039.03     38.33 o 
   4   6  10       69.37       38.89     14.62 o 
   5   6  10    13839.83    14383.38    192.19 o 
   6   6  10     1619.97     1458.98     53.15 o 
   7   6  10     1125.84      927.82     36.78 o 
   8   6  10     1649.30     1520.57     45.22 o 
   9   6  10     2825.74     2545.22     60.71 o 
  10   6  10      494.99      477.73     37.31 o 
  11   6  10      820.13      759.47     43.79 o 
  12   6  10      413.92      368.37     75.11 o 
  13   6  10     2215.48     2312.15     88.92 o 
  14   6  10       21.13       73.47     56.49 o 
  15   6  10      150.93      145.44     62.25 o 
  16   6  10       11.90       99.40     97.20 o 
   1   7  10      461.77      470.27     39.53 o 
   2   7  10      356.90      341.80     30.58 o 
   3   7  10     1902.44     1835.18     43.78 o 
   4   7  10     1020.77      902.64     31.86 o 
   5   7  10     1250.36     1161.90     36.78 o 
   6   7  10       18.39        1.55     25.86 o 
   7   7  10      511.79      456.30     28.66 o 
   8   7  10      727.30      681.53     39.82 o 
   9   7  10       62.71       55.17     21.87 o 
  10   7  10     1305.41     1222.40     51.45 o 
  11   7  10     1351.99     1429.68     64.72 o 
  12   7  10       29.89       16.75     29.15 o 
  13   7  10      292.47      256.17     54.92 o 
  14   7  10       37.90      120.93     56.08 o 
  15   7  10      254.60      264.31     63.24 o 
  16   7  10       10.42        9.25    120.27 o 
   0   8  10      252.77      291.73     33.18 o 
   1   8  10     1213.07     1145.54     44.57 o 
   2   8  10       27.31        8.39     16.16 o 
   3   8  10        0.51       -1.34     14.96 o 
   4   8  10     1008.38     1031.16     34.99 o 
   5   8  10       22.37       24.45     17.01 o 
   6   8  10      109.45      112.59     22.21 o 
   7   8  10      360.22      316.38     37.16 o 
   8   8  10       67.79       54.51     24.85 o 
   9   8  10      117.01      127.07     26.23 o 
  10   8  10      845.95      756.60     43.64 o 
  11   8  10      166.42      151.65     33.32 o 
  12   8  10       84.56       43.57     43.21 o 
  13   8  10       29.18       68.40     41.05 o 
  14   8  10        0.36       25.08     48.50 o 
  15   8  10       75.93      114.97     68.47 o 
   1   9  10     1374.07     1082.08     38.04 o 
   2   9  10       23.07       41.58     19.48 o 
   3   9  10      728.85      595.89     28.86 o 
   4   9  10      457.07      381.55     25.57 o 
   5   9  10       20.61       30.36     18.45 o 
   6   9  10      629.62      591.48     32.39 o 
   7   9  10     5610.14     5614.94    108.85 o 
   8   9  10     1171.99     1171.08     43.95 o 
   9   9  10     1434.37     1408.50     48.72 o 
  10   9  10      137.68      202.60     41.72 o 
  11   9  10       21.08       21.14     47.38 o 
  12   9  10      147.57      132.79     35.80 o 
  13   9  10       49.81       16.30     55.52 o 
  14   9  10       33.50       58.64     61.55 o 
  15   9  10      465.95      410.48     63.46 o 
   0  10  10      373.08      282.40     41.68 o 
   1  10  10      301.28      262.24     27.12 o 
   2  10  10      412.91      398.58     28.82 o 
   3  10  10      628.61      575.47     29.11 o 
   4  10  10      221.25      167.67     27.41 o 
   5  10  10     5579.31     6009.68    101.29 o 
   6  10  10     1364.78     1348.17     44.35 o 
   7  10  10     1920.47     1858.07     53.46 o 
   8  10  10      325.37      309.61     30.13 o 
   9  10  10      518.47      450.67     35.86 o 
  10  10  10        0.71        0.83     28.69 o 
  11  10  10       31.90       44.55     28.40 o 
  12  10  10       49.17       32.66     33.92 o 
  13  10  10     1268.76     1204.99     62.70 o 
  14  10  10       29.85       55.60     61.08 o 
   1  11  10     8329.07     8695.03    173.92 o 
   2  11  10      634.70      526.54     30.46 o 
   3  11  10     2406.08     2282.57     49.84 o 
   4  11  10        0.41      -18.92     18.92 o 
   5  11  10     1401.02     1405.93     40.67 o 
   6  11  10       71.41       65.14     24.62 o 
   7  11  10     4845.60     4912.85     85.38 o 
   8  11  10      173.62      192.21     27.38 o 
   9  11  10      653.34      623.39     35.29 o 
  10  11  10        0.12      -27.41     27.41 o 
  11  11  10     3494.19     3450.66     83.48 o 
  12  11  10      285.56      232.33     45.21 o 
  13  11  10       31.14       55.68     41.36 o 
   0  12  10      919.97      895.58     62.95 o 
   1  12  10    11197.80    11377.30    195.68 o 
   2  12  10        1.01      -21.82     21.82 o 
   3  12  10     3294.68     3401.67     74.98 o 
   4  12  10      805.00      703.98     33.88 o 
   5  12  10     6642.22     6557.54    107.83 o 
   6  12  10      179.57      136.95     23.12 o 
   7  12  10     1358.22     1300.09     43.12 o 
   8  12  10      439.34      397.94     31.78 o 
   9  12  10     5127.11     5316.56     95.25 o 
  10  12  10      141.96       82.07     52.92 o 
  11  12  10      154.07      140.86     36.80 o 
  12  12  10      121.56      121.82     40.97 o 
  13  12  10     4392.31     4595.58    110.20 o 
   1  13  10     8519.04     8403.03    177.26 o 
   2  13  10       16.01       -3.45     25.26 o 
   3  13  10     9909.08    10250.46    184.70 o 
   4  13  10      264.01      175.20     31.29 o 
   5  13  10     3900.68     3912.98     78.50 o 
   6  13  10      344.75      316.82     38.10 o 
   7  13  10     5305.74     5312.17     89.83 o 
   8  13  10       13.58      -25.12     27.23 o 
   9  13  10      767.67      707.99     37.58 o 
  10  13  10       45.89       55.11     32.58 o 
  11  13  10     9077.89     9332.35    182.64 o 
  12  13  10      213.69      173.45     42.70 o 
   0  14  10      507.69      478.40     92.51 o 
   1  14  10    11482.36    12295.93    213.68 o 
   2  14  10       20.10       -5.11     27.31 o 
   3  14  10     5527.08     5253.13    116.94 o 
   4  14  10      207.40      133.01     29.19 o 
   5  14  10    10580.73    11095.57    164.00 o 
   6  14  10        8.73        1.03     25.26 o 
   7  14  10     1670.99     1638.53     53.48 o 
   8  14  10       77.18       62.49     29.12 o 
   9  14  10    10483.79    10990.53    170.40 o 
  10  14  10      342.77      260.93     42.91 o 
  11  14  10      104.49      105.73     37.31 o 
   1  15  10     6561.79     6724.14    139.75 o 
   2  15  10       41.00       51.79     32.11 o 
   3  15  10     9038.23     9207.96    176.16 o 
   4  15  10      258.10      263.20     35.15 o 
   5  15  10     4739.47     4929.43    105.29 o 
   6  15  10      511.55      398.38     36.33 o 
   7  15  10    11618.29    12054.22    180.71 o 
   8  15  10        0.80        2.09     29.89 o 
   9  15  10      852.85      797.47     60.52 o 
  10  15  10        6.92       28.55     36.95 o 
   0  16  10       11.80       23.94     43.79 o 
   1  16  10     8941.94     9636.36    182.84 o 
   2  16  10       37.35       40.83     34.38 o 
   3  16  10     6390.28     6719.12    143.66 o 
   4  16  10        0.43       28.89     34.44 o 
   5  16  10    13096.48    13500.36    216.88 o 
   6  16  10      194.91      149.33     35.86 o 
   7  16  10     1889.80     1896.75     62.11 o 
   8  16  10        0.11       74.82     33.61 o 
   9  16  10     9561.50    10090.73    390.86 o 
   1  17  10     5977.33     6461.24    141.39 o 
   2  17  10        3.30        2.10     34.80 o 
   3  17  10    10864.86    11466.68    213.51 o 
   4  17  10      144.66      121.47     43.24 o 
   5  17  10     3008.77     2786.57     80.49 o 
   6  17  10       12.28        9.57     33.15 o 
   7  17  10     8119.86     8531.29    156.21 o 
   0  18  10       48.23      -13.25     51.50 o 
   1  18  10     6062.30     6175.96    140.89 o 
   2  18  10       41.10      -31.66     36.26 o 
   3  18  10     3818.38     3968.51    110.44 o 
   4  18  10      130.62      128.13     43.57 o 
   5  18  10     8169.35     8266.87    374.67 o 
   1   1  11        7.08       -2.57     10.70 o 
   2   1  11     1406.47     1100.74     27.01 o 
   3   1  11      618.04      529.12     18.96 o 
   4   1  11        0.71       20.47     10.44 o 
   5   1  11     1291.31      993.23     31.45 o 
   6   1  11      362.22      318.98     18.84 o 
   7   1  11     1252.11     1210.60     73.91 o 
   8   1  11      718.61      736.32     40.10 o 
   9   1  11      200.36      115.00     36.18 o 
  10   1  11     1983.20     1884.60     81.36 o 
  11   1  11       78.38      104.47     44.52 o 
  12   1  11      495.63      358.38     52.16 o 
  13   1  11      149.12      159.42     50.01 o 
  14   1  11     1159.68      963.94     77.22 o 
  15   1  11      303.41      318.84     64.49 o 
  16   1  11       67.91      100.28     58.15 o 
   0   2  11     7201.25     6796.51    122.63 o 
   1   2  11     1846.28     1764.29     45.31 o 
   2   2  11      613.30      690.26     21.48 o 
   3   2  11     2750.56     2428.68     54.11 o 
   4   2  11     4695.53     4097.79     70.44 o 
   5   2  11      533.34      432.20     22.88 o 
   6   2  11       14.86        4.47     15.10 o 
   7   2  11      289.34      186.13     29.48 o 
   8   2  11     5297.88     5202.71    106.83 o 
   9   2  11     1243.82     1323.40     50.73 o 
  10   2  11      146.21       81.99     36.75 o 
  11   2  11       31.34        2.94     38.40 o 
  12   2  11     1306.41     1277.02     75.01 o 
  13   2  11      950.58     1016.71     80.12 o 
  14   2  11     1519.25     1307.18    100.94 o 
  15   2  11       53.25       41.91     85.46 o 
  16   2  11       99.79       72.30     60.44 o 
   1   3  11    12825.05    13211.09    149.90 o 
   2   3  11     4276.80     3910.84     87.64 o 
   3   3  11     2492.74     2173.41     65.58 o 
   4   3  11     1984.88     1884.12     50.68 o 
   5   3  11     1722.89     1600.80     42.51 o 
   6   3  11     3839.98     3682.79     96.59 o 
   7   3  11     9889.24     9775.25    215.09 o 
   8   3  11      786.93      743.66     32.91 o 
   9   3  11     2242.24     2063.64     64.31 o 
  10   3  11     5859.15     5634.21    119.24 o 
  11   3  11     2871.05     2927.75     83.25 o 
  12   3  11      238.50      220.89     68.43 o 
  13   3  11       46.79       41.65     78.11 o 
  14   3  11     1911.16     1775.98    120.18 o 
  15   3  11     2066.41     2184.51    128.88 o 
  16   3  11      328.10      388.08    134.73 o 
   0   4  11    14259.62    14263.18    253.37 o 
   1   4  11    12619.82    12471.51    152.54 o 
   2   4  11      881.27      870.01     24.66 o 
   3   4  11     4800.02     4633.23     78.52 o 
   4   4  11    14547.22    15049.79    199.73 o 
   5   4  11     5726.41     5391.80     82.12 o 
   6   4  11      706.61      693.65     36.16 o 
   7   4  11     1072.30      926.45     31.91 o 
   8   4  11    18967.14    19399.61    237.02 o 
   9   4  11     5261.07     5392.55     99.93 o 
  10   4  11      174.68      155.77     32.35 o 
  11   4  11        1.12        5.13     27.57 o 
  12   4  11     1746.52     1527.92     63.15 o 
  13   4  11     5782.75     5786.59    170.25 o 
  14   4  11      515.97      404.81     72.44 o 
  15   4  11      133.13      269.78     62.00 o 
  16   4  11     1046.57      928.22     81.89 o 
   1   5  11    10535.05    10839.11    127.11 o 
   2   5  11    26924.08    27216.62    364.94 o 
   3   5  11     9086.35     9470.77    135.36 o 
   4   5  11        5.00       11.97     14.27 o 
   5   5  11     6480.92     5958.06     97.77 o 
   6   5  11    18998.98    19560.36    234.65 o 
   7   5  11     6365.01     6616.02    100.30 o 
   8   5  11        4.77      -13.07     17.50 o 
   9   5  11      581.50      514.01     38.48 o 
  10   5  11     9184.68     8926.25    165.80 o 
  11   5  11     9545.02     9729.70    191.75 o 
  12   5  11     1203.90     1113.83     56.86 o 
  13   5  11       78.35       38.99     55.71 o 
  14   5  11     3677.58     3395.15    124.76 o 
  15   5  11     3250.62     3243.92    126.38 o 
  16   5  11      650.08      528.10     79.09 o 
   0   6  11    23310.54    22244.87    335.17 o 
   1   6  11    12502.03    12254.56    172.97 o 
   2   6  11      946.58     1014.55     33.39 o 
   3   6  11     5008.44     4725.23    100.47 o 
   4   6  11    20389.54    20505.22    273.23 o 
   5   6  11    15255.63    15513.09    206.98 o 
   6   6  11      440.24      382.80     34.13 o 
   7   6  11     2099.58     1826.84     49.07 o 
   8   6  11    11196.28    11300.07    165.94 o 
   9   6  11    15749.80    15861.76    220.81 o 
  10   6  11     2747.69     2665.90     73.68 o 
  11   6  11      157.02      155.53     38.76 o 
  12   6  11     5615.19     5533.66    139.09 o 
  13   6  11     5231.59     5781.03    134.03 o 
  14   6  11     1061.90      902.74     83.10 o 
  15   6  11      559.42      492.56     91.47 o 
   1   7  11     8294.02     7903.58    128.36 o 
   2   7  11    19062.25    19834.74    361.05 o 
   3   7  11    16038.03    15836.37    229.69 o 
   4   7  11      142.47      156.57     24.82 o 
   5   7  11     1234.42     1174.61     38.18 o 
   6   7  11    12256.11    12253.44    172.84 o 
   7   7  11    25120.98    25144.47    336.50 o 
   8   7  11     8272.69     8047.39    129.21 o 
   9   7  11     5535.11     5600.46    111.02 o 
  10   7  11     4711.61     4486.00    102.35 o 
  11   7  11     7684.74     7978.69    152.54 o 
  12   7  11     1512.59     1429.98    132.19 o 
  13   7  11       26.21       40.75     58.75 o 
  14   7  11     3427.36     3277.18    176.01 o 
  15   7  11     3504.68     4108.71    143.06 o 
   0   8  11    14740.99    15655.68    357.33 o 
   1   8  11    12644.10    12440.57    212.78 o 
   2   8  11      779.92      809.82     34.51 o 
   3   8  11     4395.69     4065.55     82.90 o 
   4   8  11    19558.67    19439.83    250.56 o 
   5   8  11    19866.63    20836.18    273.89 o 
   6   8  11      796.32      805.38     34.61 o 
   7   8  11     3697.12     3740.40     76.53 o 
   8   8  11     1858.12     1716.57     50.87 o 
   9   8  11     8385.77     8537.90    138.41 o 
  10   8  11     4688.33     4620.58    186.22 o 
  11   8  11       29.33       11.65     29.81 o 
  12   8  11     4651.95     4611.75    184.34 o 
  13   8  11     6361.33     6445.89    162.28 o 
  14   8  11      853.04      862.80     68.18 o 
  15   8  11      258.65      390.13     89.23 o 
   1   9  11    15156.27    15501.16    246.67 o 
   2   9  11    15122.31    15949.77    230.77 o 
   3   9  11    13157.65    13037.24    197.19 o 
   4   9  11      163.38       90.49     19.97 o 
   5   9  11      682.37      624.58     49.82 o 
   6   9  11    23937.20    24865.92    316.41 o 
   7   9  11     6753.11     7036.15    117.42 o 
   8   9  11     2312.53     2245.27     59.94 o 
   9   9  11      206.73      146.37     28.97 o 
  10   9  11     4675.64     4936.90    110.92 o 
  11   9  11    10548.76    10831.63    212.93 o 
  12   9  11     1372.47     1348.67    104.57 o 
  13   9  11       28.73      107.06     55.41 o 
  14   9  11     2367.83     2106.49    128.52 o 
   0  10  11    18565.85    18389.22    407.32 o 
   1  10  11     7874.87     7759.24    159.90 o 
   2  10  11      434.86      408.98     30.59 o 
   3  10  11     3119.34     2755.69     67.67 o 
   4  10  11    11806.41    11982.78    169.61 o 
   5  10  11     7505.88     7789.42    124.14 o 
   6  10  11     1207.74     1174.66     42.47 o 
   7  10  11      755.12      683.66     37.53 o 
   8  10  11    17692.23    18557.84    252.83 o 
   9  10  11     7330.85     7494.67    129.23 o 
  10  10  11      265.41      304.29     39.07 o 
  11  10  11        0.80        4.54     31.42 o 
  12  10  11     6610.24     6482.88    270.84 o 
  13  10  11     4377.35     4524.40    117.54 o 
  14  10  11     1142.77     1136.28     81.37 o 
   1  11  11     7850.79     8033.40    149.38 o 
   2  11  11    10065.03    10094.52    178.20 o 
   3  11  11    12012.36    12131.27    189.17 o 
   4  11  11     2679.72     2470.58     69.89 o 
   5  11  11     1809.69     1651.83     49.46 o 
   6  11  11    12219.83    12856.29    169.89 o 
   7  11  11     3439.42     3467.26     70.04 o 
   8  11  11       18.26        2.18     23.38 o 
   9  11  11       29.68      -15.85     27.40 o 
  10  11  11     7224.63     7232.51    130.55 o 
  11  11  11     7803.83     8058.02    158.94 o 
  12  11  11     1131.80     1127.50     61.72 o 
  13  11  11       13.48       -4.79     39.47 o 
   0  12  11    12403.39    12995.21    311.00 o 
   1  12  11     4760.10     4524.92    101.74 o 
   2  12  11     1167.13     1202.16     59.89 o 
   3  12  11     2435.64     2307.60    102.65 o 
   4  12  11     3181.24     3273.73     68.67 o 
   5  12  11     3908.46     3834.52     79.93 o 
   6  12  11      205.89      156.58     28.58 o 
   7  12  11      426.54      392.11     32.04 o 
   8  12  11     3397.16     3349.99     71.95 o 
   9  12  11     3208.06     3302.84     73.11 o 
  10  12  11      213.68      212.91     37.55 o 
  11  12  11       14.45        1.36     32.76 o 
  12  12  11     2244.15     2083.04     82.15 o 
   1  13  11      815.65      734.94     43.79 o 
   2  13  11     5298.58     5468.31    118.48 o 
   3  13  11     5347.95     5102.47    114.67 o 
   4  13  11      532.23      479.23     35.97 o 
   5  13  11       35.72       40.09     23.93 o 
   6  13  11     1776.97     1749.17     53.70 o 
   7  13  11     1861.17     1839.58     55.66 o 
   8  13  11      597.80      487.71     41.97 o 
   9  13  11      107.36       61.11     26.18 o 
  10  13  11     1286.10     1104.98     67.06 o 
  11  13  11     1984.11     2106.25     69.64 o 
   0  14  11     2314.30     2380.24    200.06 o 
   1  14  11     1580.74     1596.66     61.46 o 
   2  14  11       75.81       54.68     31.06 o 
   3  14  11       21.97       34.13     31.37 o 
   4  14  11     3028.09     3239.33     97.14 o 
   5  14  11     2312.94     2218.36     60.92 o 
   6  14  11      242.97      185.26     31.05 o 
   7  14  11      124.35      157.78     30.96 o 
   8  14  11      649.84      621.59     41.68 o 
   9  14  11      896.14      796.15     47.45 o 
  10  14  11      252.49      218.71     44.11 o 
   1  15  11      506.21      497.78     45.22 o 
   2  15  11     2185.71     2186.39     75.23 o 
   3  15  11      520.04      397.06     43.35 o 
   4  15  11        0.85       43.86     33.32 o 
   5  15  11        2.86      -32.16     32.16 o 
   6  15  11      703.47      636.66     41.62 o 
   7  15  11      246.37      278.38     35.99 o 
   8  15  11      357.66      328.94     50.76 o 
   9  15  11      188.37      196.50     36.19 o 
   0  16  11        4.11      -29.52     48.06 o 
   1  16  11      316.79      272.50     42.35 o 
   2  16  11       28.96       86.96     37.78 o 
   3  16  11      100.95        4.40     35.29 o 
   4  16  11      958.33     1023.83     58.65 o 
   5  16  11       12.00       56.77     33.65 o 
   6  16  11       80.73       91.57     35.58 o 
   7  16  11        4.47       -7.20     31.03 o 
   8  16  11       12.26       63.27     33.04 o 
   1  17  11       82.60       69.88     36.84 o 
   2  17  11       13.71       -4.49     35.61 o 
   3  17  11       77.36       32.37     40.33 o 
   4  17  11        0.17        3.67     37.08 o 
   5  17  11       96.26       68.35     42.34 o 
   6  17  11       83.73       56.26     40.63 o 
   0  18  11       51.06       55.58     80.95 o 
   1  18  11      171.04      114.34     42.11 o 
   2  18  11      222.82      162.71     55.41 o 
   3  18  11      461.57      424.28     54.51 o 
   4  18  11      194.84      293.73     92.51 o 
   0   0  12    56877.08    54874.14   2110.43 o 
   1   0  12      139.52       30.49     24.04 o 
   2   0  12     3993.01     3828.68    100.81 o 
   3   0  12     2486.52     2556.85     62.67 o 
   4   0  12    65087.64    63618.65    896.77 o 
   5   0  12       11.55       29.09     22.49 o 
   6   0  12     5837.12     5998.73    196.02 o 
   7   0  12     3557.02     3576.87    213.93 o 
   8   0  12    33589.86    31926.62    730.63 o 
   9   0  12      788.76      673.88     76.79 o 
  10   0  12     3550.94     3421.41    157.52 o 
  11   0  12      781.03      737.69     93.67 o 
  12   0  12     7583.76     7221.95    394.33 o 
  13   0  12        7.94      -11.67     64.21 o 
  14   0  12     4509.09     4834.40    209.94 o 
  15   0  12       73.15       60.54     80.06 o 
  16   0  12     4119.72     4469.23    209.94 o 
   1   1  12      306.72      248.92     16.45 o 
   2   1  12    70416.10    69076.07    748.39 o 
   3   1  12      214.92      284.54     17.23 o 
   4   1  12      187.85      184.12     17.67 o 
   5   1  12      305.14      264.48     20.68 o 
   6   1  12    49320.73    47798.67    695.79 o 
   7   1  12     1850.71     1729.35     64.93 o 
   8   1  12    15380.61    15994.32    319.13 o 
   9   1  12      653.28      619.93     85.56 o 
  10   1  12    15474.10    15028.02    309.27 o 
  11   1  12      561.33      314.65     51.70 o 
  12   1  12     4334.57     4417.49    201.96 o 
  13   1  12      698.61      535.50     71.44 o 
  14   1  12     5641.35     5371.88    157.51 o 
  15   1  12      331.72      371.52    140.21 o 
  16   1  12     2207.44     2368.36    133.86 o 
   0   2  12    55025.46    54298.86    769.17 o 
   1   2  12      512.54      447.72     23.38 o 
   2   2  12       77.91       73.70     19.01 o 
   3   2  12      489.57      419.78     19.39 o 
   4   2  12    45302.43    46507.12    549.18 o 
   5   2  12      151.37       84.47     24.48 o 
   6   2  12     3678.06     3412.29     80.71 o 
   7   2  12     1401.02     1130.61     54.94 o 
   8   2  12    27969.13    27907.72    590.77 o 
   9   2  12       12.90       25.73     41.37 o 
  10   2  12     3481.99     3428.41    112.16 o 
  11   2  12       41.24       56.14     40.81 o 
  12   2  12    11611.18    11344.46    242.92 o 
  13   2  12        8.88      -16.66     45.22 o 
  14   2  12     5484.55     5829.45    165.37 o 
  15   2  12      830.28      842.40     78.76 o 
  16   2  12     2999.15     2540.28    129.10 o 
   1   3  12     1038.21      962.55     27.25 o 
   2   3  12    26265.20    25303.15    268.39 o 
   3   3  12     1394.43     1333.78     60.23 o 
   4   3  12       15.69       10.60     15.06 o 
   5   3  12      214.22      187.16     20.88 o 
   6   3  12    30676.46    31216.21    354.50 o 
   7   3  12       23.34        7.72     15.98 o 
   8   3  12     6041.89     6296.67    174.26 o 
   9   3  12      390.72      382.44     51.82 o 
  10   3  12     7930.64     7837.56    150.98 o 
  11   3  12      123.80      106.09     46.21 o 
  12   3  12     4673.15     4964.17    240.95 o 
  13   3  12       42.70       49.17     57.75 o 
  14   3  12     5054.25     4599.40    146.38 o 
  15   3  12        9.97      -17.09     50.68 o 
  16   3  12     3284.63     3547.70    133.65 o 
   0   4  12    14589.57    14638.07    235.14 o 
   1   4  12      386.53      361.31     24.37 o 
   2   4  12      405.26      339.47     23.89 o 
   3   4  12      141.28      102.90     18.02 o 
   4   4  12    15573.38    15019.70    201.29 o 
   5   4  12      186.10      114.76     21.20 o 
   6   4  12     1703.16     1718.67     42.77 o 
   7   4  12      931.50      919.78     32.45 o 
   8   4  12     8455.48     8153.45    152.04 o 
   9   4  12      301.65      221.30     54.97 o 
  10   4  12     2302.20     2240.98     71.96 o 
  11   4  12      473.33      481.72     42.14 o 
  12   4  12     5352.49     5303.69    149.77 o 
  13   4  12       29.57       33.81     52.41 o 
  14   4  12     3515.13     3742.27    131.17 o 
  15   4  12      547.61      875.78    170.03 o 
  16   4  12     1322.47     1368.52    114.17 o 
   1   5  12      422.20      283.67     23.82 o 
   2   5  12     8747.14     8341.80    122.70 o 
   3   5  12       41.37       39.42     16.64 o 
   4   5  12      113.94       72.36     23.17 o 
   5   5  12       14.59        6.96     15.22 o 
   6   5  12    11561.70    11572.02    165.84 o 
   7   5  12        1.94        4.19     16.93 o 
   8   5  12     1136.83     1165.76     53.96 o 
   9   5  12      291.88      264.32     31.11 o 
  10   5  12     4143.21     4399.39    133.49 o 
  11   5  12      166.70      182.15     38.27 o 
  12   5  12     1098.11     1028.34     57.60 o 
  13   5  12       69.40       31.55     76.78 o 
  14   5  12     1370.72     1318.36     86.40 o 
  15   5  12      274.47      193.54     63.90 o 
   0   6  12    13929.49    14344.80    231.53 o 
   1   6  12      277.56      270.43     23.10 o 
   2   6  12      103.98      128.72     20.25 o 
   3   6  12       37.06       40.30     17.45 o 
   4   6  12     7529.08     7259.94    114.93 o 
   5   6  12        0.09      -14.87     14.87 o 
   6   6  12        4.05        5.77     17.12 o 
   7   6  12        3.07       -6.69     18.04 o 
   8   6  12     5380.64     5316.09     90.12 o 
   9   6  12     1817.13     1796.39     49.91 o 
  10   6  12      952.72      897.75     43.92 o 
  11   6  12      106.23       89.34     35.99 o 
  12   6  12     2037.02     1922.29     86.53 o 
  13   6  12      100.60      111.17     40.34 o 
  14   6  12      959.35     1096.99     83.12 o 
  15   6  12       21.40        1.27     61.03 o 
   1   7  12       26.72       13.60     17.02 o 
   2   7  12     1172.87     1126.30     37.34 o 
   3   7  12      157.03       94.22     21.27 o 
   4   7  12       68.35       47.11     21.20 o 
   5   7  12      210.76      194.94     24.41 o 
   6   7  12     4346.67     4524.21     96.36 o 
   7   7  12       89.59       53.91     22.82 o 
   8   7  12      112.48       60.08     26.21 o 
   9   7  12        4.65      -21.01     21.01 o 
  10   7  12     1320.77     1289.41     73.10 o 
  11   7  12       55.24       92.52     33.93 o 
  12   7  12      162.32      241.08     70.83 o 
  13   7  12      133.98      148.58     66.09 o 
  14   7  12      369.92      358.21     55.63 o 
  15   7  12        0.48        5.84     59.90 o 
   0   8  12      725.14      562.70     48.33 o 
   1   8  12      575.54      572.38     29.41 o 
   2   8  12      153.47       85.73     22.44 o 
   3   8  12      293.52      324.72     37.14 o 
   4   8  12       13.17       -4.62     19.90 o 
   5   8  12      298.05      248.50     26.01 o 
   6   8  12      757.96      718.80     39.82 o 
   7   8  12      601.51      602.55     34.39 o 
   8   8  12      197.67      210.78     30.07 o 
   9   8  12      905.27      828.00     42.23 o 
  10   8  12      576.87      452.26     36.89 o 
  11   8  12       53.82       34.89     32.13 o 
  12   8  12        4.73       68.97     64.88 o 
  13   8  12        6.49      -31.91     43.66 o 
  14   8  12        2.04       23.37     42.39 o 
   1   9  12      475.69      427.21     32.07 o 
   2   9  12      536.83      501.07     32.32 o 
   3   9  12       28.93       27.71     21.61 o 
   4   9  12       86.41       33.17     28.30 o 
   5   9  12      468.85      391.10     29.58 o 
   6   9  12     1277.34     1264.85     44.60 o 
   7   9  12       32.50       50.04     23.53 o 
   8   9  12     1169.26     1054.47     43.97 o 
   9   9  12       51.10       88.08     26.24 o 
  10   9  12     1650.77     1569.32     55.20 o 
  11   9  12      179.64      162.97     38.36 o 
  12   9  12      496.94      499.62     46.71 o 
  13   9  12       55.63      161.40     97.14 o 
  14   9  12      108.98      105.17     52.16 o 
   0  10  12     3166.34     3200.16    209.31 o 
   1  10  12      227.58      202.65     30.41 o 
   2  10  12       88.61       66.65     25.05 o 
   3  10  12      282.92      274.40     49.34 o 
   4  10  12      661.41      708.05     46.12 o 
   5  10  12        9.68        1.41     21.07 o 
   6  10  12       43.67       63.96     23.95 o 
   7  10  12       29.46       34.15     24.98 o 
   8  10  12     2904.88     2786.48     69.74 o 
   9  10  12      109.61       81.39     29.30 o 
  10  10  12      358.04      346.06     45.90 o 
  11  10  12      325.41      360.20     49.10 o 
  12  10  12     1059.08      894.89     75.84 o 
  13  10  12       70.59      191.31     61.28 o 
   1  11  12      316.37      368.34     37.39 o 
   2  11  12     4667.33     4859.07    107.67 o 
   3  11  12        2.45      -10.47     26.14 o 
   4  11  12      866.85      789.48     42.13 o 
   5  11  12      886.46      856.92     39.63 o 
   6  11  12     2093.52     1948.43     56.64 o 
   7  11  12      455.71      471.11     36.04 o 
   8  11  12       29.42       -3.25     26.57 o 
   9  11  12      134.46      103.52     31.01 o 
  10  11  12     2106.63     2199.46     67.69 o 
  11  11  12       21.88      -15.82     30.32 o 
  12  11  12     2104.35     2038.21     82.75 o 
  13  11  12      173.98      142.08     71.65 o 
   0  12  12     9408.94     9837.72    253.09 o 
   1  12  12      275.33      299.83     36.07 o 
   2  12  12        1.57       -1.10     27.14 o 
   3  12  12      406.38      352.21     38.49 o 
   4  12  12     8501.75     8831.66    174.26 o 
   5  12  12      265.97      282.62     32.72 o 
   6  12  12     1201.79     1226.68     49.65 o 
   7  12  12       58.61       44.52     27.04 o 
   8  12  12     4518.55     4780.27     89.41 o 
   9  12  12       67.82       27.00     27.91 o 
  10  12  12     2966.56     3073.89     80.54 o 
  11  12  12      514.22      712.43     99.15 o 
  12  12  12     2367.56     2373.12     77.44 o 
   1  13  12      146.20       69.10     30.81 o 
   2  13  12    13364.07    14313.06    247.94 o 
   3  13  12      580.05      555.54     44.06 o 
   4  13  12      758.65      789.46     48.79 o 
   5  13  12      189.93      139.49     28.42 o 
   6  13  12    10250.24    10619.07    161.21 o 
   7  13  12       35.15       30.69     27.35 o 
   8  13  12     1549.22     1532.65     52.23 o 
   9  13  12      348.72      249.45     55.15 o 
  10  13  12     6389.94     6923.74    131.75 o 
  11  13  12       17.80       16.76     31.26 o 
   0  14  12    16158.50    16615.28    499.56 o 
   1  14  12      346.65      477.22     45.29 o 
   2  14  12       19.11        8.09     32.26 o 
   3  14  12        0.17      -11.29     33.90 o 
   4  14  12    18813.92    19864.23    325.74 o 
   5  14  12       74.28       50.77     50.07 o 
   6  14  12     2097.64     2173.24     61.86 o 
   7  14  12       27.17       29.61     30.68 o 
   8  14  12     8946.98     9498.13    154.04 o 
   9  14  12        0.58       19.77     30.00 o 
  10  14  12     2605.66     2867.61     85.39 o 
   1  15  12      128.15      126.51     38.39 o 
   2  15  12    17404.36    18041.56    300.97 o 
   3  15  12       81.33       12.16     35.69 o 
   4  15  12     1345.84     1412.33     64.51 o 
   5  15  12      454.35      472.16     49.45 o 
   6  15  12    10284.76    10625.90    182.26 o 
   7  15  12       18.38       26.56     29.51 o 
   8  15  12     1393.28     1269.20     53.05 o 
   9  15  12        2.49      -17.56     52.36 o 
   0  16  12    15352.78    16511.43    400.93 o 
   1  16  12       75.85       12.88     34.84 o 
   2  16  12      245.39      136.06     40.15 o 
   3  16  12       26.19        1.31     36.35 o 
   4  16  12    15083.80    16549.93    287.64 o 
   5  16  12       30.87       42.43     39.63 o 
   6  16  12     1586.72     1546.86     63.80 o 
   7  16  12       10.74       30.68     34.41 o 
   1  17  12       29.72      -37.21     37.21 o 
   2  17  12    12576.64    13465.16    244.89 o 
   3  17  12      166.31      117.01     44.18 o 
   4  17  12      395.05      387.52     52.29 o 
   5  17  12       31.72       22.39     42.41 o 
   0  18  12     6952.20     6878.25    300.66 o 
   1  18  12       18.05       -0.47     84.42 o 
   1   1  13       20.28       28.09     17.56 o 
   2   1  13      239.28      165.13     20.76 o 
   3   1  13      450.51      277.12     18.27 o 
   4   1  13      420.16      401.93     24.97 o 
   5   1  13      103.90      103.69     38.28 o 
   6   1  13     1617.38     1343.40     62.03 o 
   7   1  13       31.34       -0.79     35.28 o 
   8   1  13     1687.92     1906.95    124.20 o 
   9   1  13      190.47      150.50     40.24 o 
  10   1  13      558.17      427.65     52.06 o 
  11   1  13      545.41      425.87    115.17 o 
  12   1  13      167.75       97.65     46.70 o 
  13   1  13        6.25      -24.76     45.06 o 
  14   1  13       45.70       21.75     81.79 o 
  15   1  13       98.87       63.53     67.43 o 
  16   1  13      285.97      309.46     81.57 o 
   0   2  13       21.74       45.56     19.07 o 
   1   2  13     2487.59     2330.89     44.12 o 
   2   2  13      336.81      221.56     25.85 o 
   3   2  13      705.77      540.66     27.04 o 
   4   2  13     2143.28     1972.13     48.64 o 
   5   2  13     1113.06     1047.04     36.08 o 
   6   2  13     1021.77      957.01     42.18 o 
   7   2  13      914.54      593.92     37.41 o 
   8   2  13     2744.53     2478.87     80.21 o 
   9   2  13     2777.35     2525.72    111.16 o 
  10   2  13       78.87       88.45     44.56 o 
  11   2  13       11.96      -25.17     40.63 o 
  12   2  13      909.67      703.78     67.87 o 
  13   2  13     1279.53     1094.35     76.84 o 
  14   2  13      995.76     1043.86     78.61 o 
  15   2  13        0.71       91.01    100.15 o 
   1   3  13      159.28      174.70     17.12 o 
   2   3  13     6804.06     6708.67    128.95 o 
   3   3  13     2840.30     3001.09     61.80 o 
   4   3  13      183.33      151.00     24.48 o 
   5   3  13     3603.02     3482.01     81.52 o 
   6   3  13     3925.36     3831.03     75.04 o 
   7   3  13     1105.31     1070.68     48.42 o 
   8   3  13     2634.82     2515.26     82.69 o 
   9   3  13     2143.50     1821.31     81.07 o 
  10   3  13     1187.90     1055.31    126.71 o 
  11   3  13     2749.98     2477.38    100.61 o 
  12   3  13     2208.75     2357.16    139.54 o 
  13   3  13      134.67      113.65     51.20 o 
  14   3  13      697.77      677.93     72.50 o 
  15   3  13      711.18      655.21     72.55 o 
   0   4  13    24596.18    24594.53    373.90 o 
   1   4  13     3358.02     3144.97     66.44 o 
   2   4  13     1231.74     1168.88     37.21 o 
   3   4  13     2480.88     2216.44     51.91 o 
   4   4  13     6503.76     6006.85    100.09 o 
   5   4  13    11321.94    11084.55    161.02 o 
   6   4  13     1105.95     1012.37     49.40 o 
   7   4  13     5260.29     4871.68     82.12 o 
   8   4  13     4450.60     4457.84    120.60 o 
   9   4  13     5498.12     5344.43    217.53 o 
  10   4  13      925.54      992.31     57.81 o 
  11   4  13      870.42      758.61     80.12 o 
  12   4  13     2574.68     2359.02    101.87 o 
  13   4  13     2202.59     2252.17    120.84 o 
  14   4  13     2016.68     2319.39    107.46 o 
  15   4  13       22.70      105.12     58.16 o 
   1   5  13     5397.09     4895.21     90.67 o 
   2   5  13    11739.84    11972.63    216.00 o 
   3   5  13     8018.06     8025.65    123.05 o 
   4   5  13     2044.31     2057.20     51.80 o 
   5   5  13     3824.79     3667.92     73.70 o 
   6   5  13     8558.18     8244.09    118.70 o 
   7   5  13     7950.69     7842.25    119.26 o 
   8   5  13     2642.10     2729.21     67.15 o 
   9   5  13     3031.26     2939.27     94.10 o 
  10   5  13     5343.81     5275.41    139.93 o 
  11   5  13     3637.67     3709.27    108.52 o 
  12   5  13     2308.19     2507.96    104.81 o 
  13   5  13      401.99      293.87    105.45 o 
  14   5  13      944.43      953.68     81.21 o 
  15   5  13     2577.09     2405.74    114.35 o 
   0   6  13    25039.03    25421.37    685.74 o 
   1   6  13    13605.11    12948.41    176.44 o 
   2   6  13      982.70      924.74     34.49 o 
   3   6  13    11338.09    11344.01    161.54 o 
   4   6  13    16201.72    16468.77    221.32 o 
   5   6  13     6040.87     5517.85     97.65 o 
   6   6  13     2502.79     2552.53     55.67 o 
   7   6  13      945.53      965.33     36.01 o 
   8   6  13     7974.32     8301.31    129.58 o 
   9   6  13     7447.01     7345.09    128.69 o 
  10   6  13     3467.63     3450.26     94.28 o 
  11   6  13      762.11      665.09     51.04 o 
  12   6  13     1956.18     1905.06     75.61 o 
  13   6  13     4683.82     4938.71    248.78 o 
  14   6  13     2457.33     2832.03    199.96 o 
  15   6  13      201.78      242.68     71.10 o 
   1   7  13     9875.03     9629.78    139.53 o 
   2   7  13    17080.31    17100.08    225.18 o 
   3   7  13    11598.40    11358.60    162.62 o 
   4   7  13     2851.62     2647.66     61.62 o 
   5   7  13     5355.77     5332.22     96.53 o 
   6   7  13     6543.09     6470.46    101.66 o 
   7   7  13     2257.50     2232.68     56.23 o 
   8   7  13     1946.08     2013.21     53.28 o 
   9   7  13       17.29        3.19     27.47 o 
  10   7  13      847.55      752.79     43.49 o 
  11   7  13    10402.72    10642.11    283.69 o 
  12   7  13     3640.39     3777.71    110.64 o 
  13   7  13      294.60      302.85     78.18 o 
  14   7  13     1018.47     1015.89    120.51 o 
   0   8  13    26270.06    27047.13    573.57 o 
   1   8  13    12697.80    12898.55    269.73 o 
   2   8  13      100.62      104.60     24.82 o 
   3   8  13     7458.58     7641.76    145.67 o 
   4   8  13    10340.79    10494.42    172.16 o 
   5   8  13     3935.95     3872.36     87.34 o 
   6   8  13     7773.78     8118.60    130.25 o 
   7   8  13     1189.94     1141.18     43.67 o 
   8   8  13     6088.08     6104.42    109.87 o 
   9   8  13     9037.97     9769.63    156.29 o 
  10   8  13     2804.84     2902.60     69.51 o 
  11   8  13      990.47     1032.64     61.06 o 
  12   8  13     2024.15     2361.25     85.83 o 
  13   8  13     5438.16     5344.92    156.58 o 
  14   8  13     1911.05     2198.78    145.55 o 
   1   9  13     8720.53     8631.91    158.16 o 
   2   9  13    16018.50    16437.41    265.70 o 
   3   9  13    12744.35    13063.34    202.70 o 
   4   9  13     4334.95     4433.61    113.33 o 
   5   9  13     2389.37     2196.42     64.88 o 
   6   9  13     9583.51     9925.83    152.71 o 
   7   9  13     7105.29     7348.93    124.32 o 
   8   9  13     1041.30     1132.55     46.16 o 
   9   9  13     2525.49     2604.08     68.76 o 
  10   9  13     4189.49     4333.78    116.02 o 
  11   9  13     7075.90     7248.50    153.59 o 
  12   9  13     2068.19     2281.07    161.57 o 
  13   9  13      286.20      380.40     53.32 o 
   0  10  13    15023.50    15171.56    470.65 o 
   1  10  13     8410.09     8243.85    263.05 o 
   2  10  13       96.90       69.95     33.46 o 
   3  10  13     1639.72     1507.82     56.84 o 
   4  10  13    17597.74    18507.39    273.05 o 
   5  10  13    12619.19    13427.63    213.13 o 
   6  10  13       61.28       58.91     25.51 o 
   7  10  13     4765.93     4835.66     95.70 o 
   8  10  13     5951.62     6127.22    113.03 o 
   9  10  13     4896.16     5090.60    102.94 o 
  10  10  13     4052.12     4151.94     93.02 o 
  11  10  13     1931.70     1941.34    107.40 o 
  12  10  13     3330.83     3265.54     98.25 o 
  13  10  13     2282.38     2253.09    135.87 o 
   1  11  13     2939.32     3061.46     82.34 o 
   2  11  13    11032.92    11667.45    205.40 o 
   3  11  13     8174.65     8487.59    162.03 o 
   4  11  13      170.58      127.99     36.23 o 
   5  11  13     1052.61     1100.62     51.50 o 
   6  11  13     8573.70     8888.08    143.46 o 
   7  11  13     6890.15     7089.68    124.22 o 
   8  11  13     1384.91     1441.76     53.82 o 
   9  11  13     2992.85     2856.27     76.00 o 
  10  11  13     5865.12     5905.15    116.50 o 
  11  11  13     2029.65     2169.76     78.55 o 
  12  11  13     1340.91     1383.81     60.00 o 
   0  12  13     1815.66     1841.69     91.87 o 
   1  12  13     2531.94     2595.33     77.39 o 
   2  12  13       91.15       70.59     30.50 o 
   3  12  13     1857.94     1879.66     67.04 o 
   4  12  13     5705.92     5760.21    127.02 o 
   5  12  13     3088.34     3206.92     84.00 o 
   6  12  13      305.89      285.14     35.14 o 
   7  12  13     1293.17     1371.94     56.95 o 
   8  12  13     4324.55     4496.94     95.97 o 
   9  12  13     3234.45     3492.60     78.12 o 
  10  12  13     1698.16     1695.71     57.54 o 
  11  12  13      570.78      523.73     80.83 o 
   1  13  13     3590.97     3886.70    140.55 o 
   2  13  13     2375.22     2442.73     77.81 o 
   3  13  13     1971.45     1992.95     70.70 o 
   4  13  13      139.83      120.70     35.46 o 
   5  13  13      523.78      569.20     48.49 o 
   6  13  13     1900.86     1882.59     60.76 o 
   7  13  13     1856.36     1890.13     61.71 o 
   8  13  13      140.01       82.49     33.88 o 
   9  13  13      695.85      792.02     55.66 o 
  10  13  13     1753.26     1865.03     61.11 o 
   0  14  13     1392.51     1400.19     88.85 o 
   1  14  13     1871.97     1899.73     71.33 o 
   2  14  13       75.20      120.27     36.57 o 
   3  14  13     1072.48     1042.83     57.16 o 
   4  14  13      941.28      826.84     55.46 o 
   5  14  13      396.85      373.92     64.09 o 
   6  14  13        4.81        7.82     36.31 o 
   7  14  13      198.54      175.83     34.05 o 
   8  14  13     1196.90     1237.38     53.04 o 
   9  14  13      740.98      755.25     48.13 o 
   1  15  13      487.43      479.59     51.23 o 
   2  15  13      377.43      341.74     46.19 o 
   3  15  13     1507.89     1636.04     71.28 o 
   4  15  13        7.56      -19.94     36.93 o 
   5  15  13       55.74       59.24     39.27 o 
   6  15  13      397.09      378.90     50.08 o 
   7  15  13       64.41       43.96     35.85 o 
   8  15  13       13.48        5.72     38.50 o 
   0  16  13      157.39       96.06     92.51 o 
   1  16  13      259.96      261.16     48.68 o 
   2  16  13        2.33       17.30     38.22 o 
   3  16  13       42.67       60.44     40.85 o 
   4  16  13        6.88       36.48     52.74 o 
   5  16  13       56.35       41.35     41.01 o 
   6  16  13       29.36      -41.20     41.20 o 
   1  17  13        4.70       20.82     39.07 o 
   2  17  13      120.01       79.98     57.75 o 
   3  17  13       69.48       43.55     43.73 o 
   4  17  13        0.04      -53.89     53.89 o 
   0   0  14     1118.80     1019.32     60.38 o 
   1   0  14    25891.27    27589.89    415.97 o 
   2   0  14        0.19        0.14     25.75 o 
   3   0  14    14486.72    14819.56    242.35 o 
   4   0  14      214.73      120.87     43.56 o 
   5   0  14    34630.03    33546.34   1170.27 o 
   6   0  14     5776.22     5931.13    401.27 o 
   7   0  14     1091.87      946.27     85.53 o 
   8   0  14      808.77      767.91     81.72 o 
   9   0  14    15974.19    15774.74    425.69 o 
  10   0  14      183.28       36.98     55.36 o 
  11   0  14     1630.69     1285.39    187.34 o 
  12   0  14     1347.32     1076.09    153.80 o 
  13   0  14    11579.59    11858.36    367.74 o 
  14   0  14      322.49      473.86    172.30 o 
  15   0  14       71.59        5.01     94.82 o 
   1   1  14    16613.72    16220.62    185.46 o 
   2   1  14       63.10       42.55     20.98 o 
   3   1  14    29266.30    29540.89    340.10 o 
   4   1  14     1193.36     1137.30     55.59 o 
   5   1  14    10665.51    10110.44    201.30 o 
   6   1  14        1.91      -23.62     27.44 o 
   7   1  14    35046.12    34204.17    548.92 o 
   8   1  14      195.70      211.84     42.67 o 
   9   1  14      150.62      108.68     75.45 o 
  10   1  14       75.80       40.15     39.39 o 
  11   1  14     9641.71     9624.87    218.97 o 
  12   1  14      461.31      373.70     90.47 o 
  13   1  14      360.42      292.42     61.73 o 
  14   1  14       88.03       43.59     85.12 o 
  15   1  14     6513.72     6788.26    188.99 o 
   0   2  14      674.79      515.01     33.72 o 
   1   2  14    28601.95    29764.85    428.77 o 
   2   2  14      472.08      370.06     25.92 o 
   3   2  14     4172.13     3799.56     73.46 o 
   4   2  14     1357.14     1282.57     40.81 o 
   5   2  14    24898.46    24501.39    315.52 o 
   6   2  14       95.48       79.51     30.55 o 
   7   2  14     1422.91     1184.11     74.11 o 
   8   2  14       29.26       45.77     36.63 o 
   9   2  14    10299.05    10194.59    218.77 o 
  10   2  14      222.26      204.43     49.33 o 
  11   2  14      455.76      410.45     61.32 o 
  12   2  14       85.10       53.06     46.43 o 
  13   2  14    11648.61    12247.76    265.90 o 
  14   2  14      466.18      579.26     73.56 o 
  15   2  14        4.59       10.03     54.03 o 
   1   3  14    14008.16    13692.36    183.46 o 
   2   3  14        3.87       14.17     17.98 o 
   3   3  14    14848.21    14472.83    198.15 o 
   4   3  14        0.98      -17.15     17.15 o 
   5   3  14     2443.15     2134.79     54.07 o 
   6   3  14     2052.72     1994.06     75.82 o 
   7   3  14    16340.91    16633.15    444.85 o 
   8   3  14        4.38       95.59     69.69 o 
   9   3  14      964.80      795.27     60.42 o 
  10   3  14        1.14      -15.61     41.42 o 
  11   3  14    12681.30    13060.03    270.43 o 
  12   3  14      335.13      283.63     56.85 o 
  13   3  14      105.87       35.55     65.18 o 
  14   3  14      303.01      307.02     67.53 o 
  15   3  14     3589.83     3655.36    190.61 o 
   0   4  14        4.35       13.78     21.24 o 
   1   4  14    14321.09    13753.47    187.26 o 
   2   4  14      238.86      235.18     23.81 o 
   3   4  14     7225.12     7078.19    113.25 o 
   4   4  14      742.97      713.62     33.43 o 
   5   4  14     7972.48     8000.32    127.42 o 
   6   4  14       23.41        6.42     19.61 o 
   7   4  14     5490.00     4934.79    186.95 o 
   8   4  14      538.25      473.53     39.31 o 
   9   4  14    10157.69    10241.19    304.35 o 
  10   4  14      498.23      429.63     56.36 o 
  11   4  14      117.30      117.31     48.41 o 
  12   4  14       28.31       25.54     49.77 o 
  13   4  14     6916.29     7169.49    190.03 o 
  14   4  14      200.91      119.69     92.47 o 
  15   4  14       78.71      148.72    104.49 o 
   1   5  14     6402.84     6229.32    101.74 o 
   2   5  14        1.07        6.97     18.85 o 
   3   5  14     4375.67     4050.14     78.03 o 
   4   5  14      120.53      111.01     30.34 o 
   5   5  14     8943.47     9068.44    140.36 o 
   6   5  14     3805.93     3954.29     80.85 o 
   7   5  14     6429.13     6556.56    103.41 o 
   8   5  14      144.60       66.01     40.60 o 
   9   5  14     1321.30     1192.80     56.63 o 
  10   5  14       42.25       47.30     33.69 o 
  11   5  14     5723.90     5822.54    218.32 o 
  12   5  14      191.36      128.16     82.12 o 
  13   5  14        1.25      -33.37     47.23 o 
  14   5  14      148.11       60.77     55.83 o 
   0   6  14      805.44      720.89     54.96 o 
   1   6  14     1751.44     1543.78     49.65 o 
   2   6  14       44.77       56.49     20.87 o 
   3   6  14     2906.92     2707.42     63.27 o 
   4   6  14       89.82       29.90     20.77 o 
   5   6  14     6945.14     7095.98    118.14 o 
   6   6  14      696.25      702.77     36.87 o 
   7   6  14     3710.23     3351.86     79.02 o 
   8   6  14        3.46       27.44     25.04 o 
   9   6  14     2959.07     3041.93     87.52 o 
  10   6  14      126.56       71.14     54.64 o 
  11   6  14      251.58      249.04     56.74 o 
  12   6  14       89.68       14.63     53.75 o 
  13   6  14     1486.10     1500.45    161.24 o 
  14   6  14        0.20       71.91     89.13 o 
   1   7  14     4091.94     4183.05     94.82 o 
   2   7  14      181.48      125.21     24.38 o 
   3   7  14      134.78      188.52     33.79 o 
   4   7  14      671.86      631.14     40.03 o 
   5   7  14      258.48      270.65     38.79 o 
   6   7  14        0.54      -10.18     21.65 o 
   7   7  14     1535.44     1496.07     45.70 o 
   8   7  14       14.21       -3.06     22.11 o 
   9   7  14      166.09      119.50     40.34 o 
  10   7  14      303.77      219.98     42.55 o 
  11   7  14      393.39      363.83     48.26 o 
  12   7  14      107.57      175.18     57.76 o 
  13   7  14       89.57      -52.20     55.89 o 
  14   7  14       41.49       29.05    178.50 o 
   0   8  14     2348.33     2386.52     98.12 o 
   1   8  14       17.11      -22.38     22.38 o 
   2   8  14       32.56       16.21     22.03 o 
   3   8  14       35.00       22.51     26.72 o 
   4   8  14      591.98      566.77     34.77 o 
   5   8  14      360.84      265.64     45.12 o 
   6   8  14       74.02       47.89     25.71 o 
   7   8  14       43.91       29.51     22.99 o 
   8   8  14        1.12      -17.53     22.99 o 
   9   8  14        1.58      -24.98     33.83 o 
  10   8  14       68.11       26.97     30.98 o 
  11   8  14        4.51       -3.55     36.57 o 
  12   8  14      318.59      371.61     71.77 o 
  13   8  14       84.05       79.59     73.18 o 
   1   9  14      359.34      298.23     35.86 o 
   2   9  14       10.34        7.75     24.87 o 
   3   9  14     1499.78     1356.92     49.90 o 
   4   9  14      345.78      371.59     33.62 o 
   5   9  14      558.35      490.95     40.51 o 
   6   9  14       48.26       27.09     26.40 o 
   7   9  14      210.71      221.00     30.39 o 
   8   9  14        3.75        1.34     25.10 o 
   9   9  14       11.80       12.47     31.94 o 
  10   9  14      431.16      377.32     42.70 o 
  11   9  14      197.39      205.78     47.53 o 
  12   9  14       74.03      111.49     46.23 o 
  13   9  14        2.27      -84.64     84.64 o 
   0  10  14     1577.22     1525.15     82.64 o 
   1  10  14     1510.12     1454.10     57.57 o 
   2  10  14        9.65        6.33     41.06 o 
   3  10  14     1015.02      910.44     48.75 o 
   4  10  14      209.11      263.96     43.28 o 
   5  10  14     1484.83     1492.69     60.46 o 
   6  10  14      142.51      133.43     37.63 o 
   7  10  14      514.52      449.00     36.87 o 
   8  10  14       75.93      117.39     31.55 o 
   9  10  14      999.67      921.00     47.28 o 
  10  10  14        7.88       13.85     31.03 o 
  11  10  14       55.25       32.21     37.66 o 
  12  10  14        0.01       87.37     63.55 o 
   1  11  14     1792.93     1705.38     63.29 o 
   2  11  14        6.14        1.48     28.41 o 
   3  11  14     4494.13     4606.13    108.92 o 
   4  11  14      140.60      104.34     35.81 o 
   5  11  14     1004.12      893.25     49.27 o 
   6  11  14       77.88       77.65     33.37 o 
   7  11  14     2436.62     2436.38     76.02 o 
   8  11  14        6.07       14.57     28.97 o 
   9  11  14      393.24      454.17     61.54 o 
  10  11  14      707.91      647.76     57.72 o 
  11  11  14     4141.90     3997.42    108.46 o 
   0  12  14        0.20      -20.35     40.49 o 
   1  12  14     2235.31     2273.03     74.53 o 
   2  12  14       36.65       42.42     31.39 o 
   3  12  14     3882.03     3949.14    102.09 o 
   4  12  14       46.52       33.21     33.60 o 
   5  12  14     5977.72     6294.29    138.36 o 
   6  12  14       76.42       38.30     34.46 o 
   7  12  14      898.24      856.70     45.86 o 
   8  12  14       35.30      -13.54     29.77 o 
   9  12  14     5910.01     6416.44    114.22 o 
  10  12  14       72.13       19.39     31.60 o 
  11  12  14       32.35      105.72     59.54 o 
   1  13  14     6153.77     6242.43    136.86 o 
   2  13  14       84.87       45.57     33.78 o 
   3  13  14     7907.86     8431.08    169.76 o 
   4  13  14      618.20      657.58     51.07 o 
   5  13  14     1237.92     1206.57     61.68 o 
   6  13  14      599.06      527.75     64.76 o 
   7  13  14     6512.68     6948.91    127.58 o 
   8  13  14      348.00      411.83     44.09 o 
   9  13  14      653.01      657.84     50.85 o 
  10  13  14       17.37       58.05     46.85 o 
   0  14  14       16.87      -53.19     53.19 o 
   1  14  14     6671.01     6945.03    150.03 o 
   2  14  14        1.02       20.20     35.97 o 
   3  14  14     4671.12     4931.11    125.18 o 
   4  14  14       44.97       35.08     36.05 o 
   5  14  14    10936.27    11771.79    221.81 o 
   6  14  14      105.27       72.90     38.93 o 
   7  14  14     1298.09     1332.07     68.83 o 
   8  14  14        7.44       41.94     33.66 o 
   1  15  14     7554.68     8176.65    170.05 o 
   2  15  14        4.79      -14.10     37.37 o 
   3  15  14    10271.57    10621.83    206.10 o 
   4  15  14       86.01      128.50     45.03 o 
   5  15  14     2161.23     2145.75     82.59 o 
   6  15  14       55.38       -4.63     41.29 o 
   7  15  14     5849.10     5981.13    145.58 o 
   0  16  14        0.55      -26.50     53.82 o 
   1  16  14     6195.71     6398.16    147.95 o 
   2  16  14       29.18       30.82     40.78 o 
   3  16  14     5142.07     5162.48    130.26 o 
   4  16  14        1.75      -33.10     44.81 o 
   5  16  14     6976.49     7883.46    297.44 o 
   1  17  14     3911.22     3984.90    154.54 o 
   1   1  15       64.60       45.65     21.20 o 
   2   1  15      582.64      552.73     25.40 o 
   3   1  15     1498.28     1383.49     52.75 o 
   4   1  15      931.90      929.54     45.83 o 
   5   1  15      104.75       82.71     64.76 o 
   6   1  15      275.66      228.42     54.90 o 
   7   1  15      238.66      104.93     39.42 o 
   8   1  15      509.79      499.15     55.29 o 
   9   1  15      138.95      134.79     53.26 o 
  10   1  15       50.96       53.44     44.24 o 
  11   1  15      324.61      185.46     62.42 o 
  12   1  15       22.69      -30.23     41.92 o 
  13   1  15       13.64        5.85     53.79 o 
  14   1  15      286.84      390.17     80.58 o 
  15   1  15      212.50      263.88     75.93 o 
   0   2  15      192.37       99.62     26.37 o 
   1   2  15     1099.91      892.30     31.69 o 
   2   2  15       75.92       26.12     18.86 o 
   3   2  15      324.97      282.89     30.17 o 
   4   2  15     5060.00     5199.67    129.39 o 
   5   2  15       16.76      -18.54     28.85 o 
   6   2  15      142.12      128.50     36.35 o 
   7   2  15       72.86      -26.90     35.14 o 
   8   2  15      130.34       30.79     41.06 o 
   9   2  15      784.93      683.24     65.76 o 
  10   2  15      905.85      765.62    122.18 o 
  11   2  15      190.86       80.35     55.08 o 
  12   2  15      496.62      419.86     87.80 o 
  13   2  15      645.68      609.29     71.88 o 
  14   2  15        2.27      124.66     58.97 o 
   1   3  15      508.57      343.68     32.89 o 
   2   3  15     2606.00     2430.25     57.61 o 
   3   3  15     5582.31     5612.17    111.85 o 
   4   3  15       42.57        0.00     19.91 o 
   5   3  15     2300.93     2065.20     65.87 o 
   6   3  15     5192.04     5249.57    190.95 o 
   7   3  15     6544.55     6642.93    160.17 o 
   8   3  15      504.40      545.75     88.46 o 
   9   3  15      208.07       51.10     93.14 o 
  10   3  15      931.25      917.75    140.54 o 
  11   3  15     2224.48     2246.00    100.98 o 
  12   3  15       13.99       27.71     49.53 o 
  13   3  15        8.86      -18.98     70.44 o 
  14   3  15      956.13      808.61    128.77 o 
   0   4  15     6793.07     6377.81    131.56 o 
   1   4  15     3933.25     3523.19     71.43 o 
   2   4  15      741.37      681.83     33.38 o 
   3   4  15     3008.30     2981.47     86.19 o 
   4   4  15     7209.37     7024.01    129.97 o 
   5   4  15     5522.63     5306.52     97.29 o 
   6   4  15     1159.94     1104.15     73.87 o 
   7   4  15      529.03      481.54     57.42 o 
   8   4  15     2880.00     2384.53     92.94 o 
   9   4  15     3773.65     3775.17    120.49 o 
  10   4  15      200.29      119.37     47.95 o 
  11   4  15      647.48      511.00     90.13 o 
  12   4  15     1627.12     1431.16     89.10 o 
  13   4  15     2235.45     2302.40    171.59 o 
  14   4  15      627.57      449.79    168.71 o 
   1   5  15     5915.25     5570.08     96.52 o 
   2   5  15     7596.63     7444.79    145.82 o 
   3   5  15    13160.28    13557.69    265.98 o 
   4   5  15     1903.92     1733.76     59.65 o 
   5   5  15     5871.46     5517.71    100.25 o 
   6   5  15     7680.98     7740.56    139.06 o 
   7   5  15     7630.95     8012.69    187.22 o 
   8   5  15      433.26      469.00     56.21 o 
   9   5  15       12.99       -6.98     30.50 o 
  10   5  15     4144.72     4152.90    108.50 o 
  11   5  15     2921.47     2870.98    168.81 o 
  12   5  15      380.00      414.69     72.58 o 
  13   5  15       16.12       -5.35     55.63 o 
  14   5  15     1486.20     1506.25     98.03 o 
   0   6  15    17483.49    17850.15    403.91 o 
   1   6  15    10988.80    11381.03    277.67 o 
   2   6  15      307.98      250.55     45.17 o 
   3   6  15     4652.16     4361.22     97.98 o 
   4   6  15     7824.83     7783.47    127.06 o 
   5   6  15    11448.53    11873.58    176.02 o 
   6   6  15      666.31      567.95     55.48 o 
   7   6  15      252.10      148.09     27.98 o 
   8   6  15     5784.69     5660.26    124.20 o 
   9   6  15     5868.28     6301.58    161.12 o 
  10   6  15      778.69      759.17     52.49 o 
  11   6  15       19.43       -9.96     38.52 o 
  12   6  15     3160.48     2977.24    121.14 o 
  13   6  15     3252.34     3629.06    187.61 o 
  14   6  15      687.12      828.19     90.22 o 
   1   7  15     7244.48     7426.96    143.78 o 
   2   7  15    23649.60    24760.44    381.14 o 
   3   7  15     8417.55     8659.89    136.38 o 
   4   7  15        2.50        7.04     23.63 o 
   5   7  15     1349.18     1289.67     47.03 o 
   6   7  15     3702.85     3754.22     81.61 o 
   7   7  15     9324.31     9606.02    155.38 o 
   8   7  15      785.69      790.74     43.29 o 
   9   7  15       50.70       40.24     35.52 o 
  10   7  15     8723.02     8572.41    268.63 o 
  11   7  15     5906.56     6500.11    211.97 o 
  12   7  15     1323.58     1382.17     76.64 o 
  13   7  15      120.85      221.66     74.44 o 
   0   8  15    18471.52    19348.65    436.04 o 
   1   8  15     7125.39     7360.61    170.58 o 
   2   8  15      698.35      687.22     43.09 o 
   3   8  15     4919.47     4738.83     91.25 o 
   4   8  15    12300.15    12368.27    181.48 o 
   5   8  15     8531.54     8490.39    139.00 o 
   6   8  15       11.53       38.91     26.41 o 
   7   8  15     1393.03     1267.65     50.68 o 
   8   8  15     6520.52     6527.78    110.18 o 
   9   8  15     7287.67     7747.11    139.72 o 
  10   8  15     1219.38     1142.50     62.90 o 
  11   8  15      736.20      758.35     57.62 o 
  12   8  15     6426.93     6455.58    148.80 o 
  13   8  15     3730.77     3826.29    140.78 o 
   1   9  15     6621.12     6482.88    133.92 o 
   2   9  15    14553.84    15402.41    277.41 o 
   3   9  15     6440.85     6630.82    137.39 o 
   4   9  15     1540.62     1575.04     52.70 o 
   5   9  15     2545.35     2519.21     73.09 o 
   6   9  15     7386.77     7601.41    131.86 o 
   7   9  15     7717.06     8426.67    144.36 o 
   8   9  15       47.07       50.20     26.99 o 
   9   9  15       31.74       68.67     29.27 o 
  10   9  15     6696.82     6695.05    160.93 o 
  11   9  15     5777.88     6223.08    158.00 o 
  12   9  15      558.98      477.90     57.32 o 
   0  10  15     5815.23     6169.43    188.49 o 
   1  10  15     2578.80     2514.00     76.98 o 
   2  10  15        0.47       20.58     29.24 o 
   3  10  15     2968.24     2976.51     84.71 o 
   4  10  15     8275.00     8527.66    247.70 o 
   5  10  15    10265.78    10453.67    164.77 o 
   6  10  15      636.78      590.80     41.53 o 
   7  10  15      431.32      287.15     37.65 o 
   8  10  15     7026.25     6852.33    116.88 o 
   9  10  15     7552.69     8045.80    132.52 o 
  10  10  15      131.82      191.18     41.20 o 
  11  10  15      171.25      108.81     46.36 o 
  12  10  15     1004.27     1068.83     99.19 o 
   1  11  15     1581.20     1636.83     65.03 o 
   2  11  15     5147.46     5488.00    124.29 o 
   3  11  15     4449.99     4904.88    116.82 o 
   4  11  15      183.04      105.50     35.61 o 
   5  11  15     1876.36     1744.54     69.16 o 
   6  11  15     7342.58     7524.55    147.02 o 
   7  11  15     5785.07     6090.32    130.19 o 
   8  11  15      490.70      471.37     50.68 o 
   9  11  15       73.24       53.57     33.39 o 
  10  11  15     2928.44     2956.84     77.24 o 
  11  11  15     2146.67     2333.67     83.95 o 
   0  12  15     2394.24     2561.03    116.24 o 
   1  12  15      864.88      825.64     52.83 o 
   2  12  15      310.49      316.63     43.46 o 
   3  12  15     2189.78     2214.83     77.39 o 
   4  12  15     6519.65     6912.53    149.08 o 
   5  12  15     2183.24     2226.67    121.00 o 
   6  12  15      148.00      154.83     40.84 o 
   7  12  15       57.55       61.34     37.31 o 
   8  12  15     4864.59     4974.69    105.51 o 
   9  12  15     3008.39     3332.67    112.05 o 
  10  12  15      274.34      318.41     71.39 o 
   1  13  15      370.79      281.50     46.05 o 
   2  13  15     5133.91     5141.78    124.39 o 
   3  13  15      659.25      671.42     55.41 o 
   4  13  15       52.70       -7.22     37.37 o 
   5  13  15      403.43      259.65     47.15 o 
   6  13  15     2572.55     2636.40     88.78 o 
   7  13  15     1632.74     1690.66     74.27 o 
   8  13  15      109.08       82.72     37.06 o 
   9  13  15        0.27       10.67     35.02 o 
   0  14  15     3178.03     3256.91    173.46 o 
   1  14  15      902.64      940.56     59.27 o 
   2  14  15       99.37       78.47     40.17 o 
   3  14  15      259.83      129.11     40.53 o 
   4  14  15      604.99      590.77     67.05 o 
   5  14  15      568.06      580.87     55.18 o 
   6  14  15       49.41       61.94     58.09 o 
   7  14  15        1.76        7.11     42.11 o 
   8  14  15     1307.06     1385.59     94.02 o 
   1  15  15      138.82       64.67     42.52 o 
   2  15  15      286.63      283.65     57.75 o 
   3  15  15      146.49      190.99     47.74 o 
   4  15  15       75.47      107.24     57.75 o 
   5  15  15       37.18       50.13     42.46 o 
   6  15  15      389.13      398.63     92.48 o 
   0  16  15        1.01       16.32     57.69 o 
   1  16  15      122.94      114.19     46.40 o 
   2  16  15      193.27      133.12     44.56 o 
   3  16  15       63.80       35.45     50.06 o 
   0   0  16    38190.62    38825.65    815.21 o 
   1   0  16      190.88      215.24     66.76 o 
   2   0  16     2608.55     2580.15     73.94 o 
   3   0  16        8.98       27.00     37.50 o 
   4   0  16    33579.29    32709.30    732.97 o 
   5   0  16      436.73      333.11     60.24 o 
   6   0  16      260.79      282.92    129.52 o 
   7   0  16      125.59       43.07     58.98 o 
   8   0  16    13476.87    14089.50    690.37 o 
   9   0  16        0.39      -49.79     53.63 o 
  10   0  16     2320.28     2249.80    168.83 o 
  11   0  16     1584.09     1762.14    222.03 o 
  12   0  16     9413.27     9018.90    308.23 o 
  13   0  16       45.65     -113.89    227.81 o 
  14   0  16     3344.69     3664.55    193.58 o 
   1   1  16        2.52      -16.14     22.73 o 
   2   1  16    32692.68    32321.43    402.34 o 
   3   1  16      445.59      355.31     35.41 o 
   4   1  16      676.22      707.06     78.45 o 
   5   1  16      412.65      356.51     43.76 o 
   6   1  16    21051.41    21096.96    709.71 o 
   7   1  16      183.05      193.26     44.44 o 
   8   1  16     2120.51     2103.74    129.60 o 
   9   1  16      301.66      227.10     50.80 o 
  10   1  16    12142.16    12197.74    357.54 o 
  11   1  16      153.54      174.50     91.80 o 
  12   1  16     3918.27     4236.73    187.27 o 
  13   1  16      674.98      574.07     72.38 o 
  14   1  16     3237.37     3006.52    189.61 o 
   0   2  16    34678.02    34835.67    586.53 o 
   1   2  16      149.21       97.24     27.90 o 
   2   2  16      540.35      501.37     36.62 o 
   3   2  16      124.15       34.89     21.03 o 
   4   2  16    16284.18    16191.15    284.72 o 
   5   2  16      194.72      171.14     38.71 o 
   6   2  16     1790.41     1943.80    149.89 o 
   7   2  16      227.19      139.67     41.38 o 
   8   2  16    11199.68    11393.43    486.55 o 
   9   2  16      315.67      213.99     50.73 o 
  10   2  16     3161.41     3285.78    196.08 o 
  11   2  16     1330.39     1292.43     80.77 o 
  12   2  16     7055.30     6932.61    226.66 o 
  13   2  16       98.80       43.23     63.76 o 
  14   2  16     2755.03     2889.89    143.89 o 
   1   3  16      103.04       37.27     22.75 o 
   2   3  16    21829.63    21980.51    286.14 o 
   3   3  16       20.35        9.34     25.00 o 
   4   3  16     1172.85     1182.41     45.13 o 
   5   3  16       70.33       44.48     32.72 o 
   6   3  16    13242.44    12994.20    253.19 o 
   7   3  16      546.16      431.61     52.54 o 
   8   3  16     1508.90     1407.49     75.45 o 
   9   3  16      435.47      336.48     83.46 o 
  10   3  16     8313.51     8094.72    196.86 o 
  11   3  16      267.05      194.49     54.03 o 
  12   3  16     2609.13     2739.61    116.49 o 
  13   3  16      351.58      302.30     67.20 o 
  14   3  16     2179.23     2052.13    264.55 o 
   0   4  16    17181.79    18112.35    463.72 o 
   1   4  16       97.30       44.39     31.89 o 
   2   4  16     1650.60     1623.04     49.24 o 
   3   4  16       73.91       47.48     24.05 o 
   4   4  16    19029.59    19315.35    310.29 o 
   5   4  16       72.54       86.31     25.98 o 
   6   4  16     1331.63     1325.31    104.15 o 
   7   4  16       43.60       15.34     40.18 o 
   8   4  16     9727.43     9672.07    213.39 o 
   9   4  16       47.07       58.26     47.86 o 
  10   4  16     2369.75     2532.70    116.17 o 
  11   4  16      864.80      746.05    113.22 o 
  12   4  16     5203.24     5301.50    160.20 o 
  13   4  16      100.50       92.32     89.13 o 
  14   4  16     1209.31     1355.18    103.84 o 
   1   5  16     1313.31     1221.04     51.90 o 
   2   5  16    12106.40    12515.34    180.04 o 
   3   5  16      528.59      439.67     32.46 o 
   4   5  16     1646.63     1501.37     49.94 o 
   5   5  16      291.26      257.83     31.72 o 
   6   5  16     5246.48     5080.20    121.29 o 
   7   5  16       76.49       -6.08     40.31 o 
   8   5  16      680.32      674.70     64.43 o 
   9   5  16       26.26      -12.01     77.78 o 
  10   5  16     4559.47     4302.98    136.73 o 
  11   5  16      289.71      302.83     63.80 o 
  12   5  16      782.93      797.70    138.54 o 
  13   5  16       44.72       90.75     60.86 o 
   0   6  16     4447.62     4299.78    159.58 o 
   1   6  16        3.77      -12.25     27.60 o 
   2   6  16       23.44        9.68     27.12 o 
   3   6  16      124.62      170.16     67.11 o 
   4   6  16     3052.25     2905.28     69.07 o 
   5   6  16       53.63       27.67     42.23 o 
   6   6  16      138.82       93.65     43.10 o 
   7   6  16       14.13       -5.33     44.48 o 
   8   6  16      945.35      792.48    104.25 o 
   9   6  16       66.67      -26.03     47.33 o 
  10   6  16      717.41      706.66     58.41 o 
  11   6  16        1.14      -44.57     51.15 o 
  12   6  16      284.30      182.94     64.49 o 
  13   6  16        4.53      -28.81     89.80 o 
   1   7  16      378.80      403.11     40.40 o 
   2   7  16      528.38      556.27     42.22 o 
   3   7  16       30.95       51.33     27.99 o 
   4   7  16     1151.44     1181.99     46.20 o 
   5   7  16      708.27      702.98     40.06 o 
   6   7  16      375.50      347.30     34.36 o 
   7   7  16       49.94       53.24     37.76 o 
   8   7  16        6.14       74.82     45.99 o 
   9   7  16      131.72      106.04     39.20 o 
  10   7  16      342.14      331.75     48.67 o 
  11   7  16       68.17       93.69     89.39 o 
  12   7  16      544.31      567.66     73.38 o 
  13   7  16        6.21      -17.66     62.19 o 
   0   8  16        1.38      -18.50     57.82 o 
   1   8  16      362.70      368.10     41.71 o 
   2   8  16      257.93      313.92     39.35 o 
   3   8  16      946.24      897.55     49.41 o 
   4   8  16      105.43       93.79     28.41 o 
   5   8  16       71.94       20.24     30.51 o 
   6   8  16       78.17       87.46     29.98 o 
   7   8  16        4.35       23.66     35.60 o 
   8   8  16      202.68      120.10     39.31 o 
   9   8  16      217.80      185.13     43.55 o 
  10   8  16       35.48       81.82     41.77 o 
  11   8  16       63.25       30.42     49.07 o 
  12   8  16      107.46       92.56     57.60 o 
   1   9  16       69.53       92.40     33.67 o 
   2   9  16       99.91       39.13     31.36 o 
   3   9  16       96.21      105.47     34.11 o 
   4   9  16      151.19      132.69     35.10 o 
   5   9  16     1371.84     1310.35     52.26 o 
   6   9  16      376.41      403.60     54.48 o 
   7   9  16        2.42      -29.86     29.86 o 
   8   9  16       51.24       49.99     33.51 o 
   9   9  16       72.71       66.49     33.55 o 
  10   9  16       53.83       47.10     41.99 o 
  11   9  16       11.89        4.11     62.83 o 
   0  10  16     1983.03     2063.40    102.68 o 
   1  10  16        0.24        5.82     31.39 o 
   2  10  16      259.23      248.38     40.57 o 
   3  10  16      528.00      469.55     46.74 o 
   4  10  16     4140.07     4282.03    108.85 o 
   5  10  16        5.15       57.55     31.61 o 
   6  10  16       46.92       36.47     31.24 o 
   7  10  16       60.52       70.75     41.58 o 
   8  10  16      962.46      836.44     51.15 o 
   9  10  16       55.99       33.26     30.93 o 
  10  10  16      359.17      347.09     55.95 o 
  11  10  16        0.28      -14.51     42.73 o 
   1  11  16        8.26        6.34     31.16 o 
   2  11  16     6334.50     6596.87    143.17 o 
   3  11  16      112.24       93.54     36.60 o 
   4  11  16      134.48      129.24     65.76 o 
   5  11  16       62.30       31.69     35.02 o 
   6  11  16     3280.75     3548.27     91.74 o 
   7  11  16      319.75      266.45     41.88 o 
   8  11  16      577.14      654.32     52.23 o 
   9  11  16       67.99       69.43     34.85 o 
  10  11  16     1643.78     1624.66     77.09 o 
   0  12  16     4913.03     4973.74    225.50 o 
   1  12  16       20.45      -18.22     36.05 o 
   2  12  16       12.23       22.27     36.12 o 
   3  12  16     1008.71     1131.64     60.94 o 
   4  12  16     4915.86     4913.72    143.49 o 
   5  12  16       31.67       10.10     37.51 o 
   6  12  16      993.58     1145.57     63.07 o 
   7  12  16       12.19      -44.96     44.96 o 
   8  12  16     3237.54     3234.16     88.79 o 
   9  12  16       19.51      -12.98     43.30 o 
   1  13  16       42.57       33.65     38.41 o 
   2  13  16     6780.46     7428.20    201.63 o 
   3  13  16      611.70      625.14     55.16 o 
   4  13  16      715.65      608.79     57.11 o 
   5  13  16       19.22       17.73     39.38 o 
   6  13  16     4694.65     4850.39    188.28 o 
   7  13  16       92.24       22.43     40.03 o 
   8  13  16      817.94      926.80     65.61 o 
   0  14  16     8767.62     9791.82    278.49 o 
   1  14  16      123.97       52.15     41.02 o 
   2  14  16       35.96      -45.73     45.73 o 
   3  14  16      421.87      304.98     52.08 o 
   4  14  16     6062.49     6697.21    153.90 o 
   5  14  16       24.53       19.50     42.56 o 
   6  14  16      524.98      586.08     56.83 o 
   1  15  16       24.91      -25.06     39.82 o 
   2  15  16     9590.11    10410.98    208.45 o 
   3  15  16        9.86       43.29     43.07 o 
   4  15  16      317.83      372.90     55.53 o 
   1   1  17      710.18      630.54     43.08 o 
   2   1  17      707.48      604.72     35.68 o 
   3   1  17      641.00      508.65     47.40 o 
   4   1  17        8.36      -24.20     55.41 o 
   5   1  17     1490.80     1429.81     69.57 o 
   6   1  17        3.12       27.36     36.18 o 
   7   1  17      579.65      493.04     56.37 o 
   8   1  17      418.07      359.48     58.07 o 
   9   1  17        1.02       50.46     41.92 o 
  10   1  17      200.39      131.01     80.12 o 
  11   1  17      179.31      148.65     56.04 o 
  12   1  17      310.74      136.77     82.45 o 
  13   1  17      337.09      296.72    102.62 o 
   0   2  17      850.17      790.23     65.21 o 
   1   2  17     3540.78     3339.25     73.27 o 
   2   2  17       16.73       -6.38     21.40 o 
   3   2  17     4360.98     3924.09     86.37 o 
   4   2  17     1067.62      930.67     58.01 o 
   5   2  17     2121.46     1945.92     80.11 o 
   6   2  17      152.62      139.52     45.07 o 
   7   2  17       91.60       38.60     41.98 o 
   8   2  17       90.05       81.60     46.74 o 
   9   2  17      192.98      230.68     77.11 o 
  10   2  17      378.99      235.68     51.61 o 
  11   2  17      425.69      334.77     64.69 o 
  12   2  17      750.09      616.30     77.61 o 
  13   2  17      549.29      428.21    168.82 o 
   1   3  17     2530.31     2394.94     61.05 o 
   2   3  17     6594.50     6590.40    116.36 o 
   3   3  17     4188.27     4016.66     83.53 o 
   4   3  17       69.88       28.92     29.49 o 
   5   3  17     1830.27     1643.32     75.92 o 
   6   3  17     2116.99     1990.99     96.05 o 
   7   3  17     2044.85     2052.21     88.41 o 
   8   3  17     1627.15     1753.47     85.39 o 
   9   3  17        3.85       -9.64     41.51 o 
  10   3  17     1262.37     1310.40     94.81 o 
  11   3  17      539.40      492.87     70.21 o 
  12   3  17     1097.68     1156.76    121.51 o 
  13   3  17      465.41      356.86    109.95 o 
   0   4  17     1492.37     1408.58     81.28 o 
   1   4  17     5297.85     4978.06    167.58 o 
   2   4  17      544.02      520.45     47.22 o 
   3   4  17      483.34      393.16     34.50 o 
   4   4  17     7334.79     7244.88    152.40 o 
   5   4  17     6980.80     6820.78    174.58 o 
   6   4  17      279.89      241.23     46.00 o 
   7   4  17     1397.43     1269.23     75.16 o 
   8   4  17     4574.33     4471.81    134.60 o 
   9   4  17     1275.02     1092.48     75.62 o 
  10   4  17      616.97      642.66     91.80 o 
  11   4  17      566.97      500.85    105.49 o 
  12   4  17     1239.72     1216.63    103.85 o 
  13   4  17     1076.70     1042.59    151.89 o 
   1   5  17     6223.47     6361.11    132.67 o 
   2   5  17     5490.00     5536.50    153.13 o 
   3   5  17     1217.96     1141.10     46.62 o 
   4   5  17      739.09      726.72     40.93 o 
   5   5  17     1170.90     1092.42     46.94 o 
   6   5  17     6623.06     6454.04    157.93 o 
   7   5  17     5615.18     5684.40    150.60 o 
   8   5  17     1874.40     1908.38     91.76 o 
   9   5  17     1776.05     1607.93    131.68 o 
  10   5  17     3054.38     2928.20    115.42 o 
  11   5  17     1452.00     1341.95     87.77 o 
  12   5  17     1578.49     1736.17    105.15 o 
  13   5  17        6.22      -58.87     58.87 o 
   0   6  17     8436.97     8341.22    229.32 o 
   1   6  17     3951.43     4039.56    101.89 o 
   2   6  17      188.55      137.65     49.41 o 
   3   6  17     3766.14     3920.84     83.40 o 
   4   6  17     9364.61     9785.30    162.37 o 
   5   6  17     3744.89     3844.15     84.63 o 
   6   6  17      753.36      789.82     52.27 o 
   7   6  17     3084.95     3078.56    108.21 o 
   8   6  17     5127.52     5139.48    191.41 o 
   9   6  17     4983.99     5126.38    150.40 o 
  10   6  17     2465.34     2554.37    187.61 o 
  11   6  17      889.16      696.72     74.23 o 
  12   6  17     1740.61     1667.53    100.01 o 
   1   7  17     3283.28     3275.98     90.12 o 
   2   7  17     8675.97     8871.26    171.00 o 
   3   7  17     3504.74     3470.62     93.50 o 
   4   7  17      208.22      200.67     32.80 o 
   5   7  17     2860.17     2591.56     76.21 o 
   6   7  17     7628.19     7862.70    136.61 o 
   7   7  17     5232.98     5521.71    126.75 o 
   8   7  17     1642.04     1786.90     95.88 o 
   9   7  17     1402.97     1337.84     85.82 o 
  10   7  17     2131.32     2074.89    100.00 o 
  11   7  17     4113.53     3959.08    305.45 o 
  12   7  17     2890.42     3004.84    157.90 o 
   0   8  17    11674.73    12063.47    306.24 o 
   1   8  17     3333.33     3431.78     96.81 o 
   2   8  17        4.34      -28.25     28.25 o 
   3   8  17     6669.70     6892.68    144.27 o 
   4   8  17     9369.01     9748.23    188.94 o 
   5   8  17     4164.81     4295.90     92.55 o 
   6   8  17     1803.83     1887.42     62.30 o 
   7   8  17     1741.89     1670.22     66.08 o 
   8   8  17     5097.95     5400.02    152.67 o 
   9   8  17     4571.44     4536.57    143.21 o 
  10   8  17     3215.03     3574.96    213.49 o 
  11   8  17      552.08      499.03     73.26 o 
   1   9  17     3361.26     3194.17     91.77 o 
   2   9  17     6244.39     6575.67    142.27 o 
   3   9  17     3569.46     3670.05    131.09 o 
   4   9  17      659.54      650.75     50.74 o 
   5   9  17     2576.19     2449.97    111.87 o 
   6   9  17     7360.87     7668.83    137.29 o 
   7   9  17     4359.46     4538.78    100.59 o 
   8   9  17     2035.46     2100.77     81.36 o 
   9   9  17      760.79      669.62     77.43 o 
  10   9  17     2228.11     2512.60    111.71 o 
  11   9  17     2909.98     2968.25    109.45 o 
   0  10  17     7446.22     7356.42    218.32 o 
   1  10  17     1016.59      987.10     62.09 o 
   2  10  17      266.76      333.30     43.58 o 
   3  10  17     2668.56     2852.29     89.29 o 
   4  10  17     4857.34     4881.53    120.53 o 
   5  10  17     6261.50     6516.16    144.97 o 
   6  10  17     1134.56     1163.00     56.79 o 
   7  10  17     1684.22     1742.32     63.86 o 
   8  10  17     3152.46     3276.56     92.23 o 
   9  10  17     4153.57     4421.30    119.28 o 
  10  10  17     1111.35     1433.57     93.12 o 
   1  11  17     1578.36     1479.29     67.63 o 
   2  11  17     5069.74     5640.10    132.94 o 
   3  11  17     4213.15     4359.04    113.99 o 
   4  11  17      444.28      446.24     73.48 o 
   5  11  17     1729.35     1834.00     97.48 o 
   6  11  17     2521.90     2415.35     86.02 o 
   7  11  17     2950.91     3060.82     88.61 o 
   8  11  17      918.23      972.00     55.43 o 
   9  11  17      224.92      189.48     87.21 o 
   0  12  17     6303.45     7100.18    221.89 o 
   1  12  17     2405.42     2592.99    122.18 o 
   2  12  17      191.78      114.37     39.99 o 
   3  12  17     2585.50     2667.46     90.94 o 
   4  12  17     2275.76     2437.64     86.54 o 
   5  12  17     2746.79     2942.74     95.24 o 
   6  12  17      840.87      750.48     58.89 o 
   7  12  17      298.91      304.80     49.65 o 
   8  12  17     1181.48     1061.10     63.55 o 
   1  13  17     2599.82     2812.20     94.75 o 
   2  13  17     2758.90     2825.88     94.67 o 
   3  13  17     1696.55     1669.51     75.29 o 
   4  13  17       22.72       39.26     39.68 o 
   5  13  17      468.10      434.37     55.74 o 
   6  13  17     1026.18     1115.08     67.41 o 
   7  13  17     1930.51     1807.34    105.47 o 
   0  14  17     1472.28     1454.21    153.80 o 
   1  14  17      613.46      569.41     59.52 o 
   2  14  17        0.72       11.66     42.95 o 
   3  14  17      499.86      510.22     56.74 o 
   4  14  17      937.16     1043.70     67.11 o 
   5  14  17     1333.62     1622.60     92.84 o 
   1  15  17      119.60       32.02     52.26 o 
   2  15  17      108.11       53.82     74.01 o 
   0   0  18       46.28      -27.24     63.60 o 
   1   0  18    14944.04    14123.67    302.14 o 
   2   0  18      524.17      436.94     60.95 o 
   3   0  18     8234.11     8347.97    445.21 o 
   4   0  18       84.88       73.18    139.92 o 
   5   0  18     8708.14     8153.54    259.38 o 
   6   0  18      306.43      389.05     72.10 o 
   7   0  18     3223.59     2842.32    254.41 o 
   8   0  18       93.68      123.91     68.42 o 
   9   0  18    12600.60    12577.47    451.00 o 
  10   0  18      515.51      579.21     94.76 o 
  11   0  18      149.50       32.59    123.73 o 
  12   0  18      318.02      197.84     92.75 o 
  13   0  18     7240.75     7133.24    566.63 o 
   1   1  18     9520.38     9349.96    148.85 o 
   2   1  18       55.06       -8.74     31.90 o 
   3   1  18    12081.36    11974.38    231.28 o 
   4   1  18      667.53      487.20     49.07 o 
   5   1  18     5420.47     4859.20    132.75 o 
   6   1  18      636.62      569.70     56.06 o 
   7   1  18     9024.16     9555.04    303.45 o 
   8   1  18       57.38        6.12     47.74 o 
   9   1  18     2440.69     2123.81    100.02 o 
  10   1  18      117.79       51.24     48.72 o 
  11   1  18    11728.50    12040.46    332.82 o 
  12   1  18      462.62      599.02    112.83 o 
  13   1  18       28.82       18.93     97.69 o 
   0   2  18     2634.95     2464.32    108.15 o 
   1   2  18     7402.14     7161.57    155.32 o 
   2   2  18      145.07       75.20     25.43 o 
   3   2  18     7795.86     7676.14    231.01 o 
   4   2  18      362.06      313.17     44.97 o 
   5   2  18    11778.73    11679.31    236.09 o 
   6   2  18       25.94       30.20     46.40 o 
   7   2  18     3026.19     2648.58    103.27 o 
   8   2  18      319.03      101.34    109.83 o 
   9   2  18    12933.88    13683.99    346.51 o 
  10   2  18     1252.57     1281.12     93.85 o 
  11   2  18      316.26      199.94     58.86 o 
  12   2  18      473.39      362.01     70.12 o 
  13   2  18     5472.84     5224.60    261.35 o 
   1   3  18     7102.61     7277.56    161.90 o 
   2   3  18      765.50      581.66     51.54 o 
   3   3  18     7795.75     7811.95    209.62 o 
   4   3  18        7.45       -9.16     41.70 o 
   5   3  18     2959.31     2612.74     95.66 o 
   6   3  18       26.84      -33.59     37.63 o 
   7   3  18     9599.94    10039.69    330.49 o 
   8   3  18     1259.59     1153.82     76.63 o 
   9   3  18     1437.60     1169.90    130.52 o 
  10   3  18       93.66       27.85     53.10 o 
  11   3  18     6187.94     6485.82    249.70 o 
  12   3  18        2.83       48.14     68.77 o 
   0   4  18        2.16      -15.69     67.07 o 
   1   4  18     6848.79     7116.81    146.04 o 
   2   4  18      823.55      772.07     40.05 o 
   3   4  18     5843.67     6016.76    111.09 o 
   4   4  18      430.62      467.79     44.45 o 
   5   4  18     8521.23     8563.66    199.14 o 
   6   4  18      423.06      306.78     69.34 o 
   7   4  18      356.08      349.36     93.43 o 
   8   4  18       22.75       19.12     45.03 o 
   9   4  18     7041.69     7574.10    190.85 o 
  10   4  18      593.99      625.63     71.04 o 
  11   4  18      440.87      269.15     65.85 o 
  12   4  18        4.53       50.19     79.45 o 
   1   5  18      707.08      617.10     46.67 o 
   2   5  18        1.82      -13.38     30.04 o 
   3   5  18    10471.19    10621.77    165.39 o 
   4   5  18      160.66       61.59     33.44 o 
   5   5  18      395.22      351.90     41.34 o 
   6   5  18      300.43      251.05     58.39 o 
   7   5  18     2236.23     2151.59     93.52 o 
   8   5  18      150.12       50.54     84.46 o 
   9   5  18      257.28      129.04     54.09 o 
  10   5  18      328.83      306.44     73.11 o 
  11   5  18     1719.27     1680.53     97.65 o 
  12   5  18        2.26       42.71     59.54 o 
   0   6  18        3.83       64.76     45.78 o 
   1   6  18      947.67      879.51     52.36 o 
   2   6  18      614.94      629.97     47.48 o 
   3   6  18      226.73      178.75     37.19 o 
   4   6  18       58.59       18.01     29.65 o 
   5   6  18     2255.23     2206.07     66.02 o 
   6   6  18       15.05       42.73     41.92 o 
   7   6  18      128.01      111.52     49.04 o 
   8   6  18       20.77       44.07     48.27 o 
   9   6  18     1898.73     2023.32    101.82 o 
  10   6  18      107.31       76.07     54.43 o 
  11   6  18        1.21      -46.00     98.81 o 
   1   7  18      614.11      538.95     48.72 o 
   2   7  18       66.21       14.93     35.72 o 
   3   7  18     1727.58     1789.38     71.10 o 
   4   7  18       38.42       39.88     35.25 o 
   5   7  18       97.89       45.37     31.11 o 
   6   7  18       64.75      125.71     43.10 o 
   7   7  18      203.20      216.93     71.10 o 
   8   7  18       19.67       16.28     48.45 o 
   9   7  18       10.76      -50.53     50.53 o 
  10   7  18       51.65      102.20    179.25 o 
  11   7  18      504.49      530.94    112.06 o 
   0   8  18       10.90        9.36     45.82 o 
   1   8  18       79.03       60.30     34.91 o 
   2   8  18        0.14       41.96     34.15 o 
   3   8  18      533.19      456.94     46.82 o 
   4   8  18       96.20      144.27     38.29 o 
   5   8  18       15.45       19.61     31.32 o 
   6   8  18        8.22        6.22     31.58 o 
   7   8  18       22.26       -0.18     39.32 o 
   8   8  18        5.02      -47.31     47.31 o 
   9   8  18       28.75       29.42     52.19 o 
  10   8  18      147.99      242.63    113.90 o 
   1   9  18       62.19       -6.10     33.98 o 
   2   9  18       34.12       27.98     35.12 o 
   3   9  18       37.20       57.17     46.21 o 
   4   9  18      607.42      581.22     50.08 o 
   5   9  18      168.65      181.88     50.07 o 
   6   9  18       61.96       43.54     33.82 o 
   7   9  18      254.41      233.75     41.50 o 
   8   9  18       55.13       37.08     51.48 o 
   9   9  18        1.25      -54.11     54.11 o 
  10   9  18        4.53       -9.92     53.61 o 
   0  10  18       70.83       62.51     51.46 o 
   1  10  18      711.69      700.96     53.46 o 
   2  10  18       70.36       42.13     45.40 o 
   3  10  18      375.42      377.25     48.65 o 
   4  10  18       25.48       -6.86     38.07 o 
   5  10  18     1227.30     1155.16     64.76 o 
   6  10  18       33.44       61.60     39.91 o 
   7  10  18      184.76      156.55     44.80 o 
   8  10  18      127.50      201.07     62.49 o 
   9  10  18     1000.10      937.10     83.23 o 
   1  11  18     1048.69     1088.51     64.35 o 
   2  11  18       10.57      -21.86     37.94 o 
   3  11  18     2252.76     2385.02     86.16 o 
   4  11  18       31.40        3.91     36.11 o 
   5  11  18      921.59      888.11     62.50 o 
   6  11  18      279.41      202.49     54.07 o 
   7  11  18     2256.25     2546.19     92.26 o 
   8  11  18      155.17      148.69     41.75 o 
   0  12  18      124.39       67.19     61.18 o 
   1  12  18     2961.84     2913.98     96.30 o 
   2  12  18      233.14      173.38     45.19 o 
   3  12  18     1662.65     1598.40     77.04 o 
   4  12  18        0.25       19.99     43.33 o 
   5  12  18     2102.53     2155.01     85.48 o 
   6  12  18        7.95      -21.22     54.53 o 
   7  12  18      763.94      727.28     74.91 o 
   1  13  18     4961.68     5200.43    134.16 o 
   2  13  18       23.76       11.35     44.63 o 
   3  13  18     2505.65     2607.55     94.71 o 
   4  13  18      203.71      152.50     72.47 o 
   5  13  18     1261.78     1172.45     84.09 o 
   0  14  18      261.44      458.75     83.75 o 
   1  14  18     3458.64     3770.03    114.73 o 
   2  14  18      158.66      101.97     49.96 o 
   3  14  18     2125.84     2249.53    205.84 o 
   1   1  19     3062.82     3101.29     87.98 o 
   2   1  19     1348.44     1247.91     63.90 o 
   3   1  19      271.40      231.90     56.24 o 
   4   1  19      206.18      161.04     42.80 o 
   5   1  19      313.40      264.53     71.77 o 
   6   1  19      286.88      170.71     46.40 o 
   7   1  19       26.69       84.22     44.63 o 
   8   1  19        4.44      -77.11     77.11 o 
   9   1  19       24.84       20.57     51.06 o 
  10   1  19      644.21      519.94     69.25 o 
  11   1  19      968.50      838.78     81.15 o 
  12   1  19        5.01       -3.89     61.09 o 
   0   2  19     2021.31     1839.67     98.74 o 
   1   2  19     1097.64      987.32     56.14 o 
   2   2  19      919.32      937.43     54.24 o 
   3   2  19     1280.38     1214.13     64.74 o 
   4   2  19      610.81      542.36     55.75 o 
   5   2  19      109.07       80.77     41.15 o 
   6   2  19       15.79       26.63     42.73 o 
   7   2  19       29.56       33.31     42.47 o 
   8   2  19      600.34      589.58     64.99 o 
   9   2  19     1317.53     1419.48     85.08 o 
  10   2  19       96.28      119.08     55.27 o 
  11   2  19       18.97       44.61     93.47 o 
  12   2  19      838.07      684.48    115.84 o 
   1   3  19     1952.23     2023.11     72.63 o 
   2   3  19     1360.47     1238.83     85.33 o 
   3   3  19     3456.69     3223.23    102.16 o 
   4   3  19       78.42       62.37     50.39 o 
   5   3  19       97.51        8.14     40.63 o 
   6   3  19     2621.38     2809.58    105.78 o 
   7   3  19     2192.27     2259.32     97.25 o 
   8   3  19       98.76      119.12     49.89 o 
   9   3  19        0.92      106.11     96.81 o 
  10   3  19     1129.12     1162.62    125.18 o 
  11   3  19     2364.18     2470.14    126.19 o 
  12   3  19      495.42      636.02    129.52 o 
   0   4  19     2898.25     2635.60    118.01 o 
   1   4  19     1648.24     1729.40     78.45 o 
   2   4  19      199.16      177.79     37.75 o 
   3   4  19      801.76      753.37     43.91 o 
   4   4  19     1291.81     1062.15     67.75 o 
   5   4  19     1863.15     1809.73     83.18 o 
   6   4  19      134.65       57.33     45.40 o 
   7   4  19      145.23       66.77     47.11 o 
   8   4  19     2346.67     2257.32    164.92 o 
   9   4  19     2850.38     2763.43    125.52 o 
  10   4  19      161.71      236.05    116.50 o 
  11   4  19       68.81       -7.75     81.07 o 
   1   5  19     1268.41     1357.16     91.69 o 
   2   5  19     2999.14     3064.64     90.13 o 
   3   5  19     4412.96     4378.73    111.96 o 
   4   5  19       67.12       86.95     37.72 o 
   5   5  19      318.96      183.41     50.37 o 
   6   5  19     7106.46     6942.19    173.57 o 
   7   5  19     5195.33     5320.20    242.36 o 
   8   5  19      312.53      403.62     64.32 o 
   9   5  19      445.82      406.62     86.79 o 
  10   5  19     1883.46     1565.86     95.27 o 
  11   5  19     2383.29     2563.85    144.88 o 
   0   6  19     7595.90     7672.46    386.24 o 
   1   6  19     2929.49     2755.06     86.82 o 
   2   6  19      484.25      479.27     47.60 o 
   3   6  19      764.51      670.69     64.77 o 
   4   6  19     3762.65     3809.92    103.88 o 
   5   6  19     6137.56     6458.75    140.83 o 
   6   6  19      431.93      446.19     60.76 o 
   7   6  19      672.45      560.99     80.12 o 
   8   6  19     4693.11     4550.82    144.55 o 
   9   6  19     3676.77     3943.29    139.54 o 
  10   6  19       57.12      -63.56     79.77 o 
  11   6  19       22.98       32.74     62.82 o 
   1   7  19     3357.47     3307.88    104.15 o 
   2   7  19     6575.44     6659.62    145.87 o 
   3   7  19     4065.92     4191.42    119.84 o 
   4   7  19      243.42      180.22     71.10 o 
   5   7  19      885.66      805.60     49.79 o 
   6   7  19     5081.61     4913.54    142.47 o 
   7   7  19     3772.10     3917.79    148.22 o 
   8   7  19      367.91      323.14     63.46 o 
   9   7  19       59.71       32.07     61.51 o 
  10   7  19     3526.35     3363.37    144.88 o 
   0   8  19     3339.39     3479.65    141.10 o 
   1   8  19     5210.52     5431.73    129.73 o 
   2   8  19       23.08       21.01     38.00 o 
   3   8  19     1418.61     1296.68     82.79 o 
   4   8  19     6749.09     6735.97    150.56 o 
   5   8  19     5585.38     6019.81    141.17 o 
   6   8  19       25.95      -14.12     40.65 o 
   7   8  19      304.23      294.62     59.14 o 
   8   8  19     4880.86     5160.02    154.71 o 
   9   8  19     2717.42     2754.66    117.43 o 
   1   9  19     3123.31     3169.02     96.79 o 
   2   9  19     5993.14     6361.92    175.26 o 
   3   9  19     4350.75     4642.12    120.80 o 
   4   9  19       11.36       43.92     48.74 o 
   5   9  19      931.23      765.22     59.30 o 
   6   9  19     5974.95     6482.65    186.64 o 
   7   9  19     3963.67     4407.17    118.59 o 
   8   9  19      292.43      321.43     67.13 o 
   9   9  19      152.20       92.32     67.07 o 
   0  10  19     5786.38     5825.47    256.72 o 
   1  10  19     5440.89     5900.07    145.21 o 
   2  10  19      157.86      155.73     46.74 o 
   3  10  19      492.30      511.97     56.86 o 
   4  10  19     6906.53     7472.72    164.99 o 
   5  10  19     3376.95     3600.54    108.31 o 
   6  10  19      179.70      257.66     61.76 o 
   7  10  19      484.06      561.33     81.06 o 
   8  10  19     2758.68     2897.91    120.12 o 
   1  11  19     2469.40     2589.76    102.65 o 
   2  11  19     5357.75     5579.39    138.39 o 
   3  11  19     2832.67     3084.96    100.92 o 
   4  11  19      370.75      292.82     58.42 o 
   5  11  19      260.74      293.43     49.61 o 
   6  11  19     2012.13     2377.39    166.86 o 
   7  11  19     2497.90     2620.09    122.62 o 
   0  12  19     2744.87     2895.41    139.43 o 
   1  12  19     3728.25     3815.03    113.13 o 
   2  12  19      576.13      693.94     61.66 o 
   3  12  19      676.15      695.43     64.05 o 
   4  12  19     3378.76     3531.20    109.60 o 
   5  12  19     1263.46     1343.89     75.23 o 
   1  13  19     1575.19     1707.95     81.07 o 
   2  13  19     2229.81     2543.89    306.06 o 
   3  13  19      751.25      660.73     81.33 o 
   1   0  20       39.24      -20.82     50.46 o 
   2   0  20       52.72       13.08    124.89 o 
   3   0  20      297.95      146.91    126.05 o 
   4   0  20    11857.21    12088.81    348.13 o 
   5   0  20       10.44      -50.15    150.33 o 
   6   0  20     2473.62     2890.75    294.88 o 
   7   0  20      238.71      190.29    113.33 o 
   8   0  20     8404.20     7960.53    280.43 o 
   9   0  20        0.83      -47.56    126.05 o 
  10   0  20     2455.06     2551.13    161.79 o 
  11   0  20      865.11      598.04    135.30 o 
   1   1  20        0.44       94.57     61.11 o 
   2   1  20    12510.10    12811.13    279.41 o 
   3   1  20      626.42      512.28     73.77 o 
   4   1  20     1127.80     1158.26     70.15 o 
   5   1  20        1.61      -17.78     69.23 o 
   6   1  20    10157.44    10081.48    259.38 o 
   7   1  20      136.56      182.08     50.86 o 
   8   1  20      944.98     1003.13     80.79 o 
   9   1  20      373.70      865.22    237.44 o 
  10   1  20     4854.68     4868.21    154.37 o 
  11   1  20       37.96       45.07     85.12 o 
   0   2  20    19749.40    21795.59    638.33 o 
   1   2  20       31.47        1.71     64.18 o 
   2   2  20      469.29      343.26     93.86 o 
   3   2  20        0.19      -64.63     88.13 o 
   4   2  20    11507.48    11726.33    239.17 o 
   5   2  20        1.13      -23.03     50.07 o 
   6   2  20     2168.75     2325.20     99.14 o 
   7   2  20      710.18      664.85    103.82 o 
   8   2  20     8407.19     8753.25    269.40 o 
   9   2  20      181.05      206.61     62.76 o 
  10   2  20     1822.54     1936.28    104.15 o 
  11   2  20       56.31      102.50     64.18 o 
   1   3  20       33.86       29.32     34.05 o 
   2   3  20    12569.82    12809.82    286.94 o 
   3   3  20      309.90      309.41     73.77 o 
   4   3  20      338.40      409.48     80.12 o 
   5   3  20       15.43      -48.07     48.07 o 
   6   3  20     7660.67     7829.45    293.10 o 
   7   3  20       28.70        4.21     79.90 o 
   8   3  20     1148.04     1226.22     83.88 o 
   9   3  20      150.80       86.20     85.46 o 
  10   3  20     4416.69     4388.44    148.53 o 
  11   3  20        4.06      -59.27     59.27 o 
   0   4  20     5951.83     6097.50    196.95 o 
   1   4  20       35.36        5.21     36.54 o 
   2   4  20        3.79      -37.72     42.73 o 
   3   4  20      200.13      172.58     62.96 o 
   4   4  20     8487.12     8338.72    187.77 o 
   5   4  20      118.74      132.17     51.74 o 
   6   4  20      871.06      800.03    113.50 o 
   7   4  20      362.45      301.79     97.81 o 
   8   4  20     5479.32     5712.15    222.99 o 
   9   4  20       31.52       -5.05     81.91 o 
  10   4  20     1462.71     1593.42    156.56 o 
   1   5  20        0.86      -17.67     35.51 o 
   2   5  20     4293.42     4489.64    116.21 o 
   3   5  20      421.58      285.23     73.11 o 
   4   5  20       27.87      119.32    119.11 o 
   5   5  20      151.11       79.56    105.82 o 
   6   5  20     3289.82     3110.33    114.68 o 
   7   5  20      133.52      176.97     67.43 o 
   8   5  20      834.30      710.95    100.88 o 
   9   5  20      421.76      348.25     65.23 o 
  10   5  20     1189.30     1101.44     87.47 o 
   0   6  20      544.37      523.87     72.29 o 
   1   6  20        5.79       43.05     55.75 o 
   2   6  20       17.92       41.78     37.75 o 
   3   6  20      148.77      123.63     51.74 o 
   4   6  20     3823.77     3960.35    136.80 o 
   5   6  20       88.73      134.35     73.64 o 
   6   6  20      259.04      205.83    161.90 o 
   7   6  20      119.86      161.29     67.10 o 
   8   6  20     1388.24     1420.17     90.26 o 
   9   6  20       37.13       45.97     56.70 o 
  10   6  20      269.15      265.97     92.51 o 
   1   7  20      193.97      212.17     45.24 o 
   2   7  20     1357.42     1351.01     66.73 o 
   3   7  20      118.01       65.29     63.09 o 
   4   7  20      108.66       29.93     43.40 o 
   5   7  20       16.55       96.78     72.42 o 
   6   7  20      965.31     1001.82     94.14 o 
   7   7  20        1.01        1.86     53.71 o 
   8   7  20      292.07      285.35     88.05 o 
   9   7  20      186.41      220.45    148.89 o 
   0   8  20       71.51       63.89     59.50 o 
   1   8  20        0.52        2.88     37.97 o 
   2   8  20        0.17       16.84     36.83 o 
   3   8  20       27.93       21.01     39.24 o 
   4   8  20      107.74       31.47     58.49 o 
   5   8  20       20.50       74.85     55.63 o 
   6   8  20      169.31      102.24    119.11 o 
   7   8  20        0.51      -32.10     67.51 o 
   8   8  20        0.64        6.65     61.76 o 
   1   9  20      110.62      130.18     43.89 o 
   2   9  20       23.69       58.50     41.09 o 
   3   9  20       21.17       22.27     40.46 o 
   4   9  20       45.64       47.04     43.45 o 
   5   9  20      318.80      402.37     56.90 o 
   6   9  20      392.20      363.25     93.67 o 
   7   9  20        1.39      -78.64     78.64 o 
   0  10  20      802.00      794.82     89.65 o 
   1  10  20      292.40      281.17     52.42 o 
   2  10  20      181.92      159.56     44.63 o 
   3  10  20       13.85      -26.31     43.06 o 
   4  10  20     1668.40     1810.62    203.21 o 
   5  10  20       80.62       92.12     48.27 o 
   6  10  20      119.98       79.91     45.61 o 
   1  11  20      203.69      157.58     47.92 o 
   2  11  20     2568.93     2629.91    124.18 o 
   3  11  20      116.05       95.27     47.70 o 
   4  11  20       41.54       79.93     46.76 o 
   5  11  20       65.18       34.30     45.99 o 
   0  12  20     6036.16     6130.48    293.73 o 
   1  12  20        8.34      -44.45     44.45 o 
   2  12  20       57.63      120.50     51.07 o 
   3  12  20       53.34       22.41     58.04 o 
   1   1  21        0.92      -47.26     52.34 o 
   2   1  21     1631.62     1509.28     75.34 o 
   3   1  21      155.03      124.71     93.47 o 
   4   1  21      235.46      197.37     81.12 o 
   5   1  21       26.84       67.17    107.49 o 
   6   1  21      274.18      283.49     71.16 o 
   7   1  21       35.01       -5.61     77.06 o 
   8   1  21       87.87      105.62     73.55 o 
   9   1  21       40.77        3.76     58.00 o 
  10   1  21      155.44       70.04     62.43 o 
   0   2  21     5452.54     5866.60    200.06 o 
   1   2  21       60.01      135.45     87.89 o 
   2   2  21      163.41       75.77    115.64 o 
   3   2  21       45.31       -0.92     45.73 o 
   4   2  21      560.21      511.56     59.72 o 
   5   2  21      372.08      207.88     50.07 o 
   6   2  21       64.41       46.13     49.26 o 
   7   2  21      662.15      567.70     67.94 o 
   8   2  21      310.53      252.16     87.46 o 
   9   2  21      588.10      519.67    119.05 o 
  10   2  21      415.22      261.75     65.13 o 
   1   3  21      152.63       51.75     65.62 o 
   2   3  21     3571.14     3627.65    157.05 o 
   3   3  21     1402.54     1395.07    232.44 o 
   4   3  21      566.08      529.83     93.80 o 
   5   3  21      618.75      594.84     92.93 o 
   6   3  21      377.40      309.17     85.79 o 
   7   3  21      937.90      783.36     94.67 o 
   8   3  21      432.84      484.87     67.58 o 
   9   3  21      337.67      251.49    117.17 o 
   0   4  21     2100.48     2103.45    118.02 o 
   1   4  21     1242.07     1254.01     67.98 o 
   2   4  21      150.01      119.17    139.30 o 
   3   4  21      904.90      855.24    172.30 o 
   4   4  21     1941.79     1824.86    121.68 o 
   5   4  21     1341.66     1238.85     95.04 o 
   6   4  21     1369.86     1459.55    154.28 o 
   7   4  21     1356.93     1202.98     94.81 o 
   8   4  21     1773.45     1783.08     96.99 o 
   9   4  21      879.16      968.61     81.87 o 
   1   5  21     3826.19     3914.05    110.53 o 
   2   5  21     5102.40     5477.29    133.92 o 
   3   5  21     1332.87     1173.90    139.92 o 
   4   5  21     1221.66     1107.52    102.34 o 
   5   5  21      613.27      572.40     67.03 o 
   6   5  21     2773.08     2834.34    186.94 o 
   7   5  21     1876.30     1904.00     96.23 o 
   8   5  21      490.66      418.49    116.50 o 
   9   5  21      563.27      332.16     94.47 o 
   0   6  21     7580.42     8094.85    243.34 o 
   1   6  21     3185.42     3315.03    101.73 o 
   2   6  21       33.46       25.73     56.42 o 
   3   6  21     2091.96     1925.14    125.05 o 
   4   6  21     5029.39     5306.24    204.51 o 
   5   6  21     2348.15     2177.54    186.18 o 
   6   6  21     1142.14     1243.67     81.55 o 
   7   6  21      774.44      703.26    127.19 o 
   8   6  21     2647.20     2963.09    120.14 o 
   1   7  21     2438.27     2234.04     84.95 o 
   2   7  21     4482.60     4659.57    124.56 o 
   3   7  21     3218.77     3326.92    104.53 o 
   4   7  21      306.66      300.63     89.94 o 
   5   7  21     1329.14     1279.21    111.32 o 
   6   7  21     3272.70     3697.68    179.09 o 
   7   7  21     2114.78     2074.71    104.69 o 
   8   7  21      728.59      934.90     82.86 o 
   0   8  21     5714.80     5952.76    203.33 o 
   1   8  21     4272.06     4658.83    124.73 o 
   2   8  21      355.93      397.17     57.42 o 
   3   8  21     2506.91     2560.06     92.96 o 
   4   8  21     4320.85     4636.93    162.84 o 
   5   8  21     2426.22     2397.55    143.86 o 
   6   8  21      150.18      275.07    160.74 o 
   7   8  21      558.29      529.43    181.55 o 
   1   9  21     1923.08     1986.11     83.48 o 
   2   9  21     4202.78     4606.49    125.76 o 
   3   9  21     3130.43     3234.83    106.16 o 
   4   9  21      271.07      273.27     52.98 o 
   5   9  21     1156.22     1110.00     91.03 o 
   6   9  21     2944.52     3043.25    194.27 o 
   0  10  21     3621.14     3688.27    162.15 o 
   1  10  21     3449.00     3683.37    113.38 o 
   2  10  21      331.88      411.84     73.44 o 
   3  10  21      863.49      965.34     68.36 o 
   4  10  21     2392.38     2639.92    102.82 o 
   1  11  21      504.21      463.94     66.05 o 
   2  11  21     1904.31     1979.94    108.74 o 
   2   0  22      168.67       58.21     64.15 o 
   3   0  22     3018.09     2856.59    189.65 o 
   4   0  22      233.83       81.06     75.30 o 
   5   0  22    10859.38    11117.45    411.68 o 
   6   0  22      206.75      214.05     82.30 o 
   7   0  22     2549.20     2530.53    219.72 o 
   8   0  22       11.43       81.83     82.61 o 
   9   0  22     4225.08     4339.40    209.88 o 
   1   1  22     4438.98     4454.44    379.30 o 
   2   1  22      191.46       66.04     67.62 o 
   3   1  22     7943.08     8118.69    223.66 o 
   4   1  22        7.04       67.06     60.42 o 
   5   1  22     1467.56     1395.19    132.36 o 
   6   1  22        3.99       82.64    103.15 o 
   7   1  22     6275.94     6420.03    216.74 o 
   8   1  22      353.24      463.35    153.89 o 
   9   1  22      729.56      671.07     89.04 o 
   1   2  22     4914.66     5115.91    190.07 o 
   2   2  22      256.99      303.29    181.55 o 
   3   2  22     3090.04     2877.50    148.24 o 
   4   2  22       46.85       23.87     74.99 o 
   5   2  22     8127.93     8638.08    207.91 o 
   6   2  22      117.74      123.50     54.40 o 
   7   2  22     1338.00      990.77    123.53 o 
   8   2  22        8.77       47.98    110.99 o 
   1   3  22     7400.23     7224.91    237.06 o 
   2   3  22      168.50       46.87    212.78 o 
   3   3  22     2768.62     2645.43    143.14 o 
   4   3  22      119.65      128.79     68.42 o 
   5   3  22     1282.33     1150.81     95.47 o 
   6   3  22       83.52      103.47     65.76 o 
   7   3  22     3547.32     3397.89    127.13 o 
   8   3  22       96.11      110.94     61.80 o 
   0   4  22     1864.12     1875.17    158.43 o 
   1   4  22     3821.53     4233.69    171.47 o 
   2   4  22      199.24      102.48     62.87 o 
   3   4  22     3191.55     3427.57    165.57 o 
   4   4  22      443.97      482.54     85.57 o 
   5   4  22     3177.89     3246.87    133.49 o 
   6   4  22       68.65       23.91     57.42 o 
   7   4  22      329.31      302.80     73.49 o 
   8   4  22        0.39      -51.23     54.75 o 
   1   5  22     1063.39     1171.25    131.86 o 
   2   5  22       13.94       42.10     57.59 o 
   3   5  22     1915.95     1906.10    123.48 o 
   4   5  22      160.31      184.05    180.40 o 
   5   5  22      713.39      584.60     93.62 o 
   6   5  22       31.68      -39.32     50.21 o 
   7   5  22     2659.29     2793.10    117.94 o 
   0   6  22      493.08      558.37    122.58 o 
   1   6  22      865.12      864.62     65.41 o 
   2   6  22      270.50      192.58     48.94 o 
   3   6  22      272.32      233.24    131.83 o 
   4   6  22      146.87       47.63     63.97 o 
   5   6  22     1079.11     1124.91    116.28 o 
   6   6  22      159.53       86.17     78.91 o 
   7   6  22      262.02      265.11     61.35 o 
   1   7  22        1.99        9.85     45.70 o 
   2   7  22        0.52       31.38     44.93 o 
   3   7  22      397.58      489.81    119.27 o 
   4   7  22        3.37      127.49     78.64 o 
   5   7  22      209.40      119.78    188.49 o 
   6   7  22        7.33      -26.32    116.80 o 
   0   8  22       33.30       51.65     66.05 o 
   1   8  22       44.47      373.61    257.07 o 
   2   8  22       71.04       79.39     53.75 o 
   3   8  22       11.30       98.14     47.44 o 
   4   8  22        5.72       38.08     60.85 o 
   5   8  22      129.05      171.31     78.84 o 
   1   9  22      127.64      126.66     49.69 o 
   2   9  22      236.15      165.08     86.13 o 
   3   9  22      193.86       96.10     49.82 o 
   4   9  22      203.19      198.90     90.20 o 
   0  10  22      380.02      515.75    108.70 o 
   2   1  23       24.74      198.90    240.53 o 
   3   1  23        2.50      -56.15     91.36 o 
   4   1  23      184.70      140.46     67.92 o 
   5   1  23        9.81      -57.99     57.99 o 
   6   1  23      258.14      187.12     70.44 o 
   7   1  23      284.55      175.01     86.35 o 
   1   2  23       12.92      131.83    231.28 o 
   2   2  23        0.09      -55.79     64.09 o 
   3   2  23      219.21      234.05     74.88 o 
   4   2  23      797.10      707.12    153.80 o 
   5   2  23      871.58      910.79    165.07 o 
   6   2  23       12.51       -7.65     64.97 o 
   7   2  23        0.86      -19.91     55.31 o 
   1   3  23      654.43      678.35    174.62 o 
   2   3  23     3181.69     3398.53    161.14 o 
   3   3  23     1053.84     1116.77    111.66 o 
   4   3  23      176.25      271.47    250.94 o 
   5   3  23       19.47      -52.77    171.15 o 
   6   3  23     1372.42     1287.45     95.81 o 
   7   3  23     1113.78      986.88     84.22 o 
   0   4  23     2766.56     2608.83    268.28 o 
   1   4  23     1056.58     1210.12    106.87 o 
   2   4  23       33.70       83.77     68.83 o 
   3   4  23      464.68      455.62     92.51 o 
   4   4  23     2301.66     2315.36    175.77 o 
   5   4  23     1880.04     1755.37    132.39 o 
   6   4  23        0.56      -59.75     59.75 o 
   1   5  23     1285.34     1315.09     97.19 o 
   2   5  23     3754.42     4164.56    651.05 o 
   3   5  23     1482.91     1488.36    118.95 o 
   4   5  23       92.54      127.11     80.62 o 
   5   5  23      144.67      120.27     78.64 o 
   6   5  23     1636.83     1556.51    138.77 o 
   0   6  23     3644.23     3583.73    160.84 o 
   1   6  23     1519.36     1593.43    155.87 o 
   2   6  23        8.03       27.06     70.15 o 
   3   6  23     1030.52      989.92    181.55 o 
   4   6  23     2156.25     1928.87    152.64 o 
   5   6  23     2342.63     2389.00    151.36 o 
   1   7  23     1226.90     1238.98     77.80 o 
   2   7  23     3364.13     3504.06    115.47 o 
   3   7  23     2216.60     2389.22    144.12 o 
   4   7  23      168.32      210.46     87.89 o 
   0   8  23     3584.01     3624.48    164.28 o 
   1   8  23     1947.25     2097.88     90.56 o 
   2   8  23      297.28      212.27     62.82 o 
   4   0  24     9086.74     9488.47    712.34 o 
   5   0  24      177.84       66.40    104.08 o 
   3   1  24        0.26      -34.69     85.57 o 
   4   1  24      627.27      681.74    105.73 o 
   5   1  24       98.72      -27.33     81.12 o 
   2   2  24       78.25       53.19    245.16 o 
   3   2  24       34.71       15.37     69.14 o 
   4   2  24     4099.91     4185.54    194.51 o 
   5   2  24       14.15       81.06    142.24 o 
   2   3  24     4161.29     4122.52    359.64 o 
   3   3  24       40.63       -2.90     84.42 o 
   4   3  24       87.95      173.43     79.64 o 
   5   3  24        0.47      -53.19     74.01 o 
   1   4  24      117.19       64.47     82.10 o 
   2   4  24      186.42      324.00    275.22 o 
   3   4  24        0.54       16.01     70.35 o 
   4   4  24     2049.77     2087.56    146.25 o 
   1   5  24      109.39      -13.10     73.66 o 
   2   5  24     2209.70     2236.91    141.19 o 
   3   5  24        1.18       -7.47     75.07 o 
   0   6  24     1545.18     1566.32    124.63 o 
   1   6  24       32.25       -4.63     78.64 o 
                                                 
